# Supplementary material for: Infectious disease outcomes in end-stage renal disease: the influence of dialysis type on patient vulnerability in Hail region
Source: Front Med (Lausanne). 2026 Jun 25;13:1823284. doi: 10.3389/fmed.2026.1823284 (PMC13347288; doi:10.3389/fmed.2026.1823284)
Supplement: Supplementary file 1 [file Table_1.XLSX]

## Sheet: 1445
2024
#	NAME	GENDER	NATIONALITY	ID NUMBER	AGE	DURATION OF	ACCESS	TYPE OF	DURATION OF DIALYSIS	FREQUENCY OF	ANY INFECTION	MOST SEVERE	NO OF HOSPITALIZATION	IS IT DIALYSIS RELATED	PRIMARY CAUSE OF	CO MORBIDITIES	SMOKING STATUS	UREA	CREATININE	SODIUM	POTASSIUM	URIC ACID	GFR	HBA1C	FBS	CRP	HB
						ESRD		DIALYSIS	TREATMENT	DIALYSIS TREATMENT		INFECTION	DUE TO INFECTION	INFECTIONS	ESRD
1	SIRA MAYOF FARARAJ ALANEZI	FEMALE	SAUDI	1004515019	84	15	AVF	HD	3.3	3TIMES	NIL	NIL	NIL	NIL	DM	HTN	NO	9.1	334	134	4.69	253		5.67	8.41	1.65	11.2
2	NOHIRA QAMIL ALSHAMMRY	FEMALE	SAUDI	1037401435	48 yrs	>15	CVC	HD	4	3TIMES	NIL	NIL	NIL	NIL	NIL	HTN	NO	21.8	628	135.81	4.24	411		NIL	3.95	NA	12.6
3	OBAID HABIB ALRASHIDY	MALE	SAUDI	1045076013	50 yrs	7	AVF	HD	3.3	3TIMES	NIL	NIL	NIL	NIL	NIL	HTN	NO	27.7	424	129.19	3.35	105		NA	4.76	NA	10
4	HAIFA FAHEID ALTAMIMI	FEMALE	SAUDI	1027656329	51	3	CVC	HD	3.3	3TIMES	NIL	NIL	NIL	NIL	DM	HTN	NO	12.3	465	129.16	4.78	367		NA	8.27	NA	10.1
5	MEDWID SALEH ALSHAMMRY	MALE	SAUDI	1041730191	53	2	CVC	HD	3.3	3TIMES	YES	MRSA BLOOD	NIL	YES	NIL	HTN	YES	5.1	423	133.98	3.73	251		NA	6.49	4.6	7.1
6	SULAIMAN SULHAB ALSHAMMRY	MALE	SAUDI	1000931210	62	3	CVC	HD	3.3	3TIMES	NIL	NIL	NIL	NIL	DM	HTN	NO	21.7	591	125.93	5.25	360		NIL	14.51	NIL	7
7	ATLA FARHAN ATAALAH ALANEZI	FEMALE	SAUDI	1062334196	51	5	AVF	HD	3.3	3TIMES	NIL	NIL	NIL	NIL	DM	HTN	NO	16.7	507	135.08	4.11	255		6.37	5.11	4.28	10.8
8	HAYAM ABDULLAH ALTAMIMI	FEMALE	SAUDI	1002122446	52	4	AVF	HD	3.3	3TIMES	NIL	NIL	NIL	NIL	DM	HTN	NO	8.9	401	136	4.03	179		8.18	10.94	3.4	7.9
9	NOUR MERZIK ALANEZI	FEMALE	SAUDI	1015548413	76	8	AVF	HD	3.3	3TIMES	NIL	NIL	NIL	NIL	DM	HTN	NO	19.7	655	136.36	4.66	404		6.95	9.81	NIL	9.8
10	AISHA ABDULKAREEM ALSHHMRY	FEMALE	SAUDI	1007423005	67	8	AVG	HD	3.3	3TIMES	NIL	NIL	NIL	NIL	DM	HTN	NO	6.6	285	134.46	3.38	110		5.66	5.86	NIL	10.1
11	ROAIDA MAZEID ALRASHIDY	FEMALE	SAUDI	1047163280	69	8	AVF	HD	3.3	3TIMES	NIL	NIL	NIL	NIL	DM	HTN	NO	14.5	571	135	4.63	261		7.41	11.88	2.16	11.1
12	AISHA SALEM DOALLAH	FEMALE	YEMEN	4124441256	29	10	AVF	HD	3.3	3TIMES	NIL	NIL	NIL	NIL	DM	HTN	NO	13.6	609	133.83	4.94	265		NIL	5.3	NIL	9.1
13	SMH ALI SABEEL ALRASHIDY	FEMALE	SAUDI	1084292406	56	7	AVF	HD	3.3	3TIMES	NIL	NIL	NIL	NIL	DM	HTN	NO	16.4	857	129.75	2.74	325		NIL	9.1	NIL	10.8
14	HANOTH GAZAL ALSHAMMRY	FEMALE	SAUDI	1035849841	74	5	CVC	HD	3.3	3TIMES	NIL	NIL	NIL	NIL	DM	HTN	NO	5.5	303	131	3.5	263		6.8	6.1	NIL	11.2
15	MAHA ABDULMOHSEN AID AL AID	FEMALE	SAUDI	1007848391	56	2	AVF	HD	3.3	3TIMES	NIL	NIL	NIL	NIL	NIL	HTN	NO	9.3	713	134	3.7	255		5.8	6.5	NIL	8.9
16	EIDA MUBARAK ALSHAMMRY	FEMALE	SAUDI	1049502139	74	4	AVF	HD	3.3	3TIMES	NIL	NIL	NIL	NIL	DM	HTN	NO	11	564	134.5	3.9	300		8.3	11	1.3	10.7
17	MUTAIRA HATEEB ALSHAMMRY	FEMALE	SAUDI	1023570094	72	6	CVC	HD	3.3	3TIMES	NIL	NIL	NIL	NIL	DM	HTN	NO	9.7	632	135	4.3	313		7.5	9.5	1.9	9.9
18	NOWAYER MATAG MOHAMMED	FEMALE	SAUDI	1008925032	78	3	CVC	HD	3.3	3TIMES	NIL	NIL	NIL	NIL	DM	HTN	NO	8.4	512	132	3.6	115		5.93	7.23	1.1	12.4
19	NFA MTHEED ALSHAMMRY	FEMALE	SAUDI	1002464012	66	4	AVF	HD	3.3	3TIMES	NIL	NIL	NIL	NIL	DM	HTN	NO	10.2	410	134.1	4.43	380		6.81	5.1	1.18	12.2
20	FATMA MOHAMMED	FEMALE	SAUDI	1003954557	60	5	AVF	HD	3.3	3TIMES	NIL	NIL	NIL	NIL	DM	HTN	NO	7.9	380	133.8	3.5	424		5.68	7.2	2.1	10.4
21	NOORA MURDI FAHAD ALSHAMMRI	FEMALE	SAUDI	1051523718	34	1	CVC	HD	3.3	3TIMES	NIL	NIL	NIL	NIL	DM	HTN	NO	14.2	444	133.8	4.5	277		NIL	8.3	NIL	11.1
22	AIDAH BASHIR NASSER ALSHAMMRY	FEMALE	SAUDI	1051523718	56	4	CVC	HD	3.3	3TIMES	NIL	NIL	NIL	NIL	NIL	HTN	NO	12.9	384	135.1	4.2	478		7.13	5.7	2.11	10.2
23	MONA ALEE ALQNDEE	FEMALE	EGYPT	2319872087	65	3	CVC	HD	3.3	3TIMES	NIL	NIL	NIL	NIL	NIL	HTN	NO	7.8	578	132.8	3.9	348		5.78	9.8	1.74	9.9
24	RABBA SHAWI SALEM	FEMALE	YEMEN	4139854576	52	4	CVC	HD	3.3	3TIMES	NIL	NIL	NIL	NIL	DM	HTN	NO	7.9	444	134.1	3.4	112		8.7	5.8	NIL	11.1
25	SEIRAH NAZZAL SALBI ALSHAMMRY	FEMALE	SAUDI	1054358120	78	5	CVC	HD	3.3	3TIMES	NIL	NIL	NIL	NIL	NIL	NIL	NO	6.9	288	132.8	3.3	324		5.55	8.7	4.1	10.1
26	LULWA SLEMAN ABDULLAH ALDBAN	FEMALE	SAUDI	1053341002	82	5	CVC	HD	3.3	3TIMES	NIL	NIL	NIL	NIL	DM	HTN	NO	12.7	510	135.4	4.18	184		6.98	5.8	NIL	9.9
27	FATMA MUSA JUMAYAH	FEMALE	SAUDI	1079502546	38	5.6	CVC	HD	3.3	3TIMES	NIL	NIL	NIL	NIL	DM	HTN	NO	12.1	520	135.6	3.44	328		7.2	5.1	NIL	10.4
28	MARIYAM MUSA EID AL HEATAY	FEMALE	SAUDI	1016311969	56	6	AVF	HD	3.3	3TIMES	NIL	NIL	NIL	NIL	DM	HTN	NO	9.8	328	131	3.5	258		6.8	NIL	NIL	9.9
29	SHAHA SULAIMAN SHSGAA ALHARBE	FEMALE	SAUDI	1156347211	75	3	AVF	HD	3.3	3TIMES	NIL	NIL	NIL	NIL	DM	HTN	NO	11.8	488	127	4.8	144		8.1	5.58	1.8	10.2
30	ROUGAH MOHD IBRAHIM	FEMALE	SAUDI	1031940610	72	4	CVC	HD	3.3	3TIMES	NIL	NIL	NIL	NIL	DM	HTN	NO	9.7	528	133	4.4	240		7.2	4.8	NIL	10.7
31	AMWESH MEJEAD AWWAD	FEMALE	SAUDI	1056779935	75	5	CVC	HD	3.3	3TIMES	NIL	NIL	NIL	NIL	NIL	HTN	NO	8.9	328	135	4.5	324		6.8	7.9	2.9	10.5
32	REEM MAZEL ALSHAMMRY	FEMALE	SAUDI	1056779935	24	5	CVC	HD	3.3	3TIMES	NIL	NIL	NIL	NIL	DM	HTN	NO	8.8	384	133.8	3.9	128		7.1	5.8	1.7	12.2
33	KHURAYNIQ RASHED ALSURUR	FEMALE	SAUDI	1017288158	69	3.6	CVC	HD	3.3	3TIMES	NIL	NIL	NIL	NIL	NIL	NIL	NO	8.9	277	134	4.1	133		5.8	3.4	NIL	10.4
34	SAMRAA MUSALAM SALMAN	FEMALE	SAUDI	1079599765	70	4	AVF	HD	3.3	3TIMES	NIL	NIL	NIL	NIL	DM	HTN	NO	7.2	398	133	4	239		7.83	5.1	3.9	11.8
35	HJRA AGIL SYAF ALSHAMMRY	FEMALE	SAUDI	1041213636	86	1	CVC	HD	3.3	3TIMES	NIL	NIL	NIL	NIL	DM	HTN	NO	10.8	328	134.2	4.3	238		5.8	4.4	1.8	9.8
36	KANA NAYAF AL SHAMMARY	FEMALE	SAUDI	1019916731	67	3	CVC	HD	3.3	3TIMES	NIL	NIL	NIL	NIL	DM	HTN	NO	11.7	504	132.4	3.8	324		4.9	9.1	2.1	10.2
37	MARIYAM SALEH AL SHAMMARY	FEMALE	SAUDI	1007428855	56	3	CVC	HD	3.3	3TIMES	NIL	NIL	NIL	NIL	NIL	HTN	NO	10.2	478	133.8	4.4	244		7.2	2.1	3.3	12.1
38	DALAL MOHD ALZAIF	FEMALE	SAUDI	1047591035	54	5	AVF	HD	3.3	3TIMES	NIL	NIL	NIL	NIL	NIL	HTN	NO	11.4	498	133.9	3.8	186		5.7	4.8	3.4	11.3
39	FUTIMA ABDULRAHMAN	FEMALE	SAUDI	1044481008	71	3	AVF	HD	3.3	3TIMES	NIL	NIL	NIL	NIL	NIL	HTN	NO	10.2	324	134.3	4.9	316		7.2	4.2	2.8	9.8
40	MUNEERA ABDULAZIZ ALTAREFEE	FEMALE	SAUDI	1008222943	62	4	AVF	HD	3.3	3TIMES	NIL	NIL	NIL	NIL	DM	HTN	NO	10.3	344	134.8	3.8	320		6.8	5.2	NIL	11.4
41	FATMAH SALEH SINHAT ALMOTAIRI	FEMALE	SAUDI	1083566123	42	3	CVC	HD	3.3	3TIMES	NIL	NIL	NIL	NIL	DM	HTN	NO	10.4	377	133.8	4.44	378		7.9	5.8	2.8	11.2
42	SEHAM FARHAN ALSMADA	FEMALE	SYRIA	6085992179	46	3	CVC	HD	3.3	3TIMES	NIL	NIL	NIL	NIL	DM	HTN	YES	9.9	322	133.8	4.85	244		6.8	5.54	2.2	10.7
43	ENAM MOHD ALI HAMDON	FEMALE	SUDAN	2216607420	53	3	AVF	HD	3.3	3TIMES	NIL	NIL	NIL	NIL	DM	HTN	YES	10.4	342	136.3	3.15	159		4.5	4.54	3.7	11.2
44	NOORA AL AQIL	FEMALE	SAUDI	1019391331	58	3	AVF	HD	3.3	3TIMES	NIL	NIL	NIL	NIL	DM	HTN	YES	11.3	423	134.2	4.23	254		5.4	6.18	2.4	10.3
45	SADI MAYUF FARAJ	FEMALE	SAUDI	1018362481	71	4	CVC	HD	3.3	3TIMES	NIL	NIL	NIL	NIL	DM	HTN	YES	12.2	356	135.8	5.13	355		3.9	4.4	1.18	10.5
46	KAFA NASSER ALMUSTAFA	FEMALE	SAUDI	1028404885	71	4	CVC	HD	3.3	3TIMES	NIL	NIL	NIL	NIL	DM	HTN	YES	9.8	457	134.6	3.8	424		4.8	3.95	3.4	12.3
47	NOORA ALI AL MAYEZ	FEMALE	SAUDI	1094798269	58	2	CVC	HD	3.3	3TIMES	NIL	NIL	NIL	NIL	NIL	HTN	YES	8.7	268	136.5	4.5	355		7.1	5.18	NIL	11.4
48	FAHAD ABDULLAH MOHD ALAGEEL	MALE	SAUDI	1011354485	62	3	CVC	HD	3.3	3TIMES	NIL	NIL	NIL	NIL	DM	HTN	YES	9.3	524	134.8	4.8	133		8.2	3.95	4.2	9.7
49	RAKHAYES KAZER BTIN ALSHAMMRY	MALE	SAUDI	1046765879	78	4	CVC	HD	3.3	3TIMES	NIL	NIL	NIL	NIL	DM	HTN	NO	8.8	342	133.2	5.2	230		5.4	5.28	3.3	10.3
50	ABDULMOHSEN ADRAHEM ALAREFE	MALE	SAUDI	1018206092	51	3	CVC	HD	3.3	3TIMES	NIL	NIL	NIL	NIL	NIL	HTN	YES	9.5	245	132.5	3.53	176		6.9	3.15	2.2	11.2
51	MANSOUR WADID ALRASHIDY	MALE	SAUDI	1003539010	75	9	AVF	HD	3.3	3TIMES	NIL	NIL	NIL	NIL	DM	HTN	YES	9.8	244	133.4	4.5	143		5.6	5.2	3.5	10.5
52	FAHAD ABDULLAH ALSOQWI	MALE	SAUDI	1016567913	70	3	CVC	HD	3.3	3TIMES	NIL	NIL	NIL	NIL	DM	HTN	YES	10.4	324	134.14	4.34	345		4.8	3.9	2.9	10.3
53	MAWED FARHAN ALANEZI	MALE	SAUDI	1034508927	75	4	AVG	HD	3.3	3TIMES	NIL	NIL	NIL	NIL	DM	HTN	YES	11.2	432	132.65	4.23	244		6.5	4.8	2.7	11.3
54	ABDULMAJID HAMAD	MALE	SUDAN	2131681864	56	5	AVF	HD	3.3	3TIMES	NIL	NIL	NIL	NIL	DM	HTN	NO	9.7	322	134.6	5.14	196		7.2	6.55	3.2	9.8
55	ABDULAZIZ MOHD ABDULLAH	MALE	SAUDI	1105354797	56	10	CVC	HD	3.3	3TIMES	NIL	NIL	NIL	NIL	DM	HTN	NO	10.5	198	136.3	4.15	288		5.7	5.14	2.1	11.5
56	ABDULMAJID FAHAD HUMAIDAN ALSHAMMRY	MALE	SAUDI	1118886637	62	1	CVC	HD	3.3	3TIMES	NIL	NIL	NIL	NIL	NIL	HTN	NO	9.1	334	134	4.69	253		5.67	8.41	1.65	11.2
57	JAZE TALIYL HAMAD ALSHAMMRY	MALE	SAUDI	1000961530	57	4	CVC	HD	3.3	3TIMES	NIL	NIL	NIL	NIL	DM	HTN	NO	21.8	628	135.81	4.24	411		NA	3.95	NA	12.6
58	IBRAHIM AWAD ALHASSAN	MALE	SYRIA	2281991261	55	7	AVF	HD	3.3	3TIMES	NIL	NIL	NIL	NIL	DM	HTN	NO	27.7	424	129.19	3.35	105		NA	4.76	NA	10
59	AFRA MOHD ALJAMAN	MALE	YEMEN	2120539503	57	4	CVC	HD	3.3	3TIMES	NIL	NIL	NIL	NIL	DM	HTN	YES	12.3	465	129.16	4.78	367		NA	8.27	NA	10.1
60	NAWAYER ABDULLAH ALHAMID	FEMALE	SAUDI	1014063133	76	8	AVG	HD	3.3	3TIMES	NIL	NIL	NIL	NIL	NIL	HTN	YES	5.1	423	133.98	3.73	251		NA	6.49	4.6	7.1
61	WAFFA NASSER ALGABA	FEMALE	SAUDI	1014063133	41	5	CVC	HD	3.3	3TIMES	NIL	NIL	NIL	NIL	DM	HTN	YES	21.7	591	125.93	5.25	360		NIL	14.51	NIL	7
62	GHALIAH SAIED SALEM ALSHAMMRY	FEMALE	SAUDI	1143094272	20	4.6	CVC	HD	3.3	3TIMES	NIL	NIL	NIL	NIL	DM	HTN	NO	14.6	419	135.42	4.42	523		NIL	7.6	NIL	15.2
63	MLYHH KWLYYF BDAY	FEMALE	SAUDI	1073628032	74	4	CVC	HD	3.3	3TIMES	NIL	NIL	NIL	NIL	NIL	NIL	NO	16.7	507	135.08	4.11	255		6.37	5.11	4.28	10.8
64	KHALAF SULAIMAN AL SHAMMARY	MALE	SAUDI	1007846965	68	3	CVC	HD	3.3	3TIMES	NIL	NIL	NIL	NIL	DM	HTN	YES	8.9	401	136	4.03	179		8.18	10.94	3.4	7.9
65	ZUQM RAJA DULHAYAM	MALE	SAUDI	1001721065	72	2	CVC	HD	3.3	3TIMES	NIL	NIL	NIL	NIL	DM	HTN	YES	19.7	655	136.36	4.66	404		6.95	9.81	NIL	9.8
66	SAUD ABDULLA ALFUWAYDIL	MALE	SAUDI	1005229743	66	3	CVC	HD	3.3	3TIMES	NIL	NIL	NIL	NIL	NIL	HTN	YES	6.6	285	134.46	3.38	110		5.66	5.86	NIL	10.1
67	METAB NAHES FADEGM	MALE	SAUDI	1009922442	63	4	AVF	HD	3.3	3TIMES	NIL	NIL	NIL	NIL	DM	HTN	YES	14.5	571	135	4.63	261		7.41	11.88	2.16	11.1
68	SALEM HGAB MOTLAK ALSHAMMRY	MALE	SAUDI	1014417909	69	4	CVC	HD	3.3	3TIMES	NIL	NIL	NIL	NIL	DM	HTN	NO	12.6	606	131.6	5.1	392		9.85	9.86	1.88	10.4
69	SULAIMAN ABDULMOHSEN	MALE	SAUDI	1030522518	62	3.6	AVF	HD	3.3	3TIMES	NIL	NIL	NIL	NIL	DM	HTN	NO	13.6	609	133.83	4.94	265		NIL	5.3	NIL	9.1
70	FARAJ MUTNI FARAJ ALSHAMMRY	MALE	SAUDI	1033889062	71	7	AVF	HD	3.3	3TIMES	NIL	NIL	NIL	NIL	NIL	HTN	YES	16.4	857	129.75	2.74	325		NIL	9.1	NIL	10.8
71	GARBI FADHEL AL SHAMMARY	MALE	SAUDI	1033889062	66	3	AVF	HD	3.3	3TIMES	NIL	NIL	NIL	NIL	DM	HTN	YES	5.5	303	131	3.5	263		6.8	6.1	NIL	11.2
72	MOHD GUNIAM ALSHAMMRY	MALE	SAUDI	1044870960	63	4	CVC	HD	3.3	3TIMES	NIL	NIL	NIL	NIL	NIL	HTN	YES	9.3	713	134	3.7	255		5.8	6.5	NIL	8.9
73	SULAIMAN HAMOUD ALZAMIL	MALE	SAUDI	1014768772	57	3	CVC	HD	3.3	3TIMES	NIL	NIL	NIL	NIL	NIL	HTN	YES	11	564	134.5	3.9	300		8.3	11	1.3	10.7
74	DAVID ALLEN PATRASA CAPTALAN	MALE	PHILIPPINE	2275387344	42	10	AVF	HD	3.3	3TIMES	NIL	NIL	NIL	NIL	NIL	HTN	YES	9.7	632	135	4.3	313		7.5	9.5	1.9	9.9
75	DALAL ABDULRAHMAN	FEMALE	SAUDI	1007087727	57	5	AVF	HD	3.3	3TIMES	NIL	NIL	NIL	NIL	DM	HTN	YES	8.4	512	132	3.6	115		5.93	7.23	1.1	12.4
76	SANA SAEED ABDULLAH	FEMALE	SAUDI	1047849508	67	3	AVF	HD	3.3	3TIMES	NIL	NIL	NIL	NIL	DM	HTN	NO	9.8	210	134.5	3.9	222		7.5	3.5	3.2	10.5
77	FAWSIYA NASSERMOHSEN	FEMALE	SAUDI	1004166516	58	5	CVC	HD	3.3	3TIMES	NIL	NIL	NIL	NIL	DM	HTN	NO	10.75	329	133.15	2.9	322		5.8	7.2	1.9	9.8
78	ABDULMOHSEN AWAD JAZER ALTHURAFE	MALE	SAUDI	1001721446	60	4	CVC	HD	3.3	3TIMES	NIL	NIL	NIL	NIL	NIL	HTN	NO	10.2	410	134.1	4.43	380		6.81	5.1	1.18	12.2
79	MUNAHI OBAID ALMUTAKHAFFI	MALE	SAUDI	1011606025	75	2	CVC	HD	3.3	3TIMES	NIL	NIL	NIL	NIL	DM	HTN	NO	7.9	380	133.8	3.5	424		5.68	7.2	2.1	10.4
80	SAAD SHATI MASAD ALSHAMMRY	MALE	SAUDI	1096543689	59	2	AVF	HD	3.3	3TIMES	NIL	NIL	NIL	NIL	DM	HTN	YES	14.2	444	133.8	4.5	277		NIL	8.3	NIL	11.1
81	FAIZ KHALID AL ANEZI	MALE	SAUDI	2395378322	32	5	CVC	HD	3.3	3TIMES	YES	STAPHYLOCOCCUS EPIDERMIS	YES	YES	DM	HTN	NO	12.9	384	135.1	4.2	478		7.13	5.7	2.11	10.2
82	ABDULKAREEM SALEHNASSER	MALE	SAUDI	1006562324	36	3	CVC	HD	3.3	3TIMES	NIL	NIL	NIL	NIL	DM	HTN	NO	7.8	578	132.8	3.9	348		5.78	9.8	1.74	9.9
83	MAJID NAZZAL SAEED ALSHAMMRY	MALE	SAUDI	1069881850	40	7	CVC	HD	3.3	3TIMES	NIL	NIL	NIL	NIL	DM	HTN	NO	9.9	424	133.7	4.2	424		7.73	5.4	NIL	10.8
84	WALEED BIN ABDULLA	MALE	SAUDI	2464280003	61	2	CVC	HD	3.3	3TIMES	NIL	NIL	NIL	NIL	NIL	HTN	NO	7.9	444	134.1	3.4	112		8.7	5.8	NIL	11.1
85	HOSSAMELDIN MOHAMMED	MALE	EGYPT	2421628245	67	3	AVF	HD	3.3	3TIMES	NIL	NIL	NIL	NIL	DM	HTN	NO	6.9	288	132.8	3.3	324		5.55	8.7	4.1	10.1
86	TARFA SANED HKIF ALSHAMMRY	FEMALE	SAUDI	1038805881	56	7	CVC	HD	3.3	3TIMES	NIL	NIL	NIL	NIL	DM	HTN	NO	12.7	510	135.4	4.18	184		6.98	5.8	NIL	9.9
87	RAFHA ABDULHADI AISH ALSHAMMRY	FEMALE	SAUDI	1010953592	46	8	AVF	HD	3.3	3TIMES	NIL	NIL	NIL	NIL	DM	HTN	NO	12.1	520	135.6	3.44	328		7.2	5.1	NIL	10.4
88	SAMI NAIF MOHD ALSHAMMRY	MALE	SAUDI	1098180332	28	12	AVF	HD	3.3	3TIMES	NIL	NIL	NIL	NIL	DM	HTN	NO	9.8	328	134.4	3.5	258		6.8	NIL	NIL	9.9
89	SHAMMA JAITHAN ALRASHIDY	FEMALE	SAUDI	1040252593	75	10	AVF	HD	3.3	3TIMES	NIL	NIL	NIL	NIL	NIL	NIL	NO	11.8	488	133.8	4.8	144		8.1	5.58	1.8	10.2
90	AHMED OMER DAFAA MODAWI	MALE	SUDAN	11031595	40	8	CVC	HD	3.3	3TIMES	NIL	NIL	NIL	NIL	NIL	NIL	NO	9.7	528	134.1	4.4	240		7.2	4.8	NIL	10.7
91	ALHUMAIDY FARHAN SAEED ALANEZY	MALE	SAUDI	1062601396	61	3.6	CVC	HD	3.3	3TIMES	NIL	NIL	NIL	NIL	NIL	HTN	NO	8.9	328	135.4	4.5	324		6.8	7.9	2.9	10.5
92	BUSHRA NAZAL ALBLOY	FEMALE	SAUDI	1098176124	66	4	AVF	HD	3.3	3TIMES	NIL	NIL	NIL	NIL	NIL	HTN	NO	8.9	277	134	4.1	133		5.8	3.4	NIL	10.4
93	MUTAIRA NAGI KHALAF	FEMALE	SAUDI	1084185550	71	5	AVF	HD	3.3	3TIMES	NIL	NIL	NIL	NIL	DM	HTN	NO	7.2	398	133	4	239		7.83	5.1	3.9	11.8
94	DUBAYA MUFREH ALSHAMMRY	FEMALE	SAUDI	1027382959	76	6	AVF	HD	3.3	3TIMES	NIL	NIL	NIL	NIL	DM	HTN	NO	9.2	490	133.5	4.4	320		5.2	3.8	4.2	10.4
95	INADH AFAS AL SHAMMARY	FEMALE	SAUDI	1043105087	72	7	CVC	HD	3.3	3TIMES	NIL	NIL	NIL	NIL	DM	HTN	NO	10.8	328	134.2	4.3	238		5.8	4.4	1.8	9.8
96	MUDAWI YOUSEF ALMAHEY	FEMALE	SAUDI	1056425620	57	10	AVF	HD	3.3	3TIMES	NIL	NIL	NIL	NIL	NIL	HTN	NO	11.7	504	132.4	3.8	324		4.9	9.1	2.1	10.2
97	SALMA SALEM ALSHAMMRY	FEMALE	SAUDI	1014798183	74	5	AVF	HD	3.3	3TIMES	NIL	NIL	NIL	NIL	DM	HTN	NO	10.2	478	133.8	4.4	244		7.2	2.1	3.3	12.1
98	MELHA AWAD AYADA ALRASHIDY	FEMALE	SAUDI	1014798183	78	6	AVF	HD	3.3	3TIMES	NIL	NIL	NIL	NIL	DM	HTN	NO	11.4	498	133.9	3.8	186		5.7	4.8	3.4	11.3
99	LATIFA MUTNI ALSHAMMRY	FEMALE	SAUDI	1006812257	56	2	CVC	HD	3.3	3TIMES	NIL	NIL	NIL	NIL	DM	HTN	NO	10.2	324	134.3	4.9	316		7.2	4.2	2.8	9.8
100	LATIFA MARSHID ALRASHIDY	FEMALE	SAUDI	1120928062	26	2	AVF	HD	3.3	3TIMES	NIL	NIL	NIL	NIL	DM	HTN	NO	13.9	196	135	3.31	63		8.22	12.35	NIL	9.5
101	FAZAH MOBSET MUQBIL	FEMALE	SAUDI	1048220329	69	2	CVC	HD	3.3	3TIMES	NIL	NIL	NIL	NIL	DM	HTN	NO	10.3	344	134.8	3.8	320		6.8	5.2	NIL	11.4
102	FAWSIYA KHALAF NASSER	FEMALE	SAUDI	1011197496	68	5	CVC	HD	3.3	3TIMES	NIL	NIL	NIL	NIL	DM	HTN	NO	10.4	377	133.8	4.44	378		7.9	5.8	2.8	11.2
103	SAADA MAHDAA ALSHAMMRI	FEMALE	SAUDI	1025139005	71	2	CVC	HD	3.3	3TIMES	NIL	NIL	NIL	NIL	DM	HTN	NO	9.9	322	133.8	4.85	244		6.8	5.54	2.2	10.7
104	FATHIMA OLAYAN ALNASSER	FEMALE	SAUDI	1001686342	66	3	CVC	HD	3.3	3TIMES	NIL	NIL	NIL	NIL	DM	HTN	NO	10.4	342	136.3	3.15	159		4.5	4.54	3.7	11.2
105	HAMOODA AHMAD BOATAMI	FEMALE	YEMEN	2134014048	55	10	AVF	HD	3.3	3TIMES	NIL	NIL	NIL	NIL	DM	HTN	NO	10.3	238	132.8	4.5	258		5.2	7.4	2.4	10.5
106	GHADEER ALI ALMOTORY	FEMALE	SAUDI	1106622663	21	5	CVC	HD	3.3	3TIMES	NIL	NIL	NIL	NIL	DM	HTN	NO	11.4	345	134.2	4.7	324		4.9	5.3	NIL	11.2
107	BADRIYIA ABDULAZIZ ALTUFAIL	FEMALE	SAUDI	1009062629	57	2	CVC	HD	3.3	3TIMES	NIL	NIL	NIL	NIL	DM	HTN	NO	12.2	438	133.8	3.18	277		6.43	4.8	2.6	9.4
108	SARA MENNA ALSHAMMRY	FEMALE	SAUDI	1053725055	38	6	CVC	HD	3.3	3TIMES	YES	CANDIDA SPECIES	YES	YES	NIL	HTN	NO	10.4	523	134.6	4.26	344		7.15	7.4	1.8	10.6
109	FATMA ONBRAN	FEMALE	SAUDI	1025126275	61	2	CVC	HD	3.3	3TIMES	NIL	NIL	NIL	NIL	NIL	HTN	NO	11.2	298	135.5	5.17	433		6.5	6.5	3.1	11.5
110	EMAN SAYED MOHD	FEMALE	SUDAN	1044444832	66	3	CVC	HD	3.3	3TIMES	NIL	NIL	NIL	NIL	DM	HTN	NO	8.9	345	133.3	4.34	328		7.3	7.5	2.4	9.7
111	CHERRY MANTA MANAWATOA	FEMALE	PHILIPPINE	2413192028	46	5	AVF	HD	3.3	3TIMES	NIL	NIL	NIL	NIL	DM	HTN	NO	9.1	273	136.4	5.13	245		7.8	6.3	3.7	10.3
112	DERZIA MUGEH ALRASHIDY	FEMALE	SAUDI	1033289503	67	10	CVC	HD	3.3	3TIMES	NIL	NIL	NIL	NIL	DM	HTN	NO	11.5	277	134.4	4.58	384		5.13	6.54	3.15	10.4
113	GABLA AWAD ZAID ALSHAMMRY	FEMALE	SAUDI	1016237024	72	7	AVF	HD	3.3	3TIMES	NIL	NIL	NIL	NIL	DM	HTN	NO	10.8	282	134.7	4.4	375		6.48	5.28	3.73	10.7
114	HISSAH SALEH HAMED	FEMALE	SAUDI	1061502397	40	4	AVF	HD	3.3	3TIMES	NIL	NIL	NIL	NIL	DM	HTN	NO	12.4	294	132.8	3.45	484		7.74	3.15	4.13	11.5
115	MAHA LAFI ALSHAMMRY	FEMALE	SAUDI	1040975771	57	5	AVF	HD	3.3	3TIMES	NIL	NIL	NIL	NIL	DM	HTN	YES	9.5	498	133.4	5.5	598		6.55	7.28	3.18	9.8
116	MODI ABDULLAH MOHAMMAD ALI	FEMALE	SAUDI	1018941904	58	4	AVF	HD	3.3	3TIMES	NIL	NIL	NIL	NIL	DM	HTN	NO	7.9	447	134	3.52	495		5.28	6.6	2.14	10.5
117	NOWAYER FAHAD ALSHAMMRY	FEMALE	SAUDI	1010784369	55	3	CVC	HD	3.3	3TIMES	NIL	NIL	NIL	NIL	DM	HTN	YES	12.2	378	52	4.41	372		6.7	7.4	3.34	10.6
118	NAMA MOHD ABDULLAH SALEH	FEMALE	YEMEN	2041415767	62	6	AVF	HD	3.3	3TIMES	NIL	NIL	NIL	NIL	NIL	HTN	YES	11.5	294	134.8	3.7	274		7.9	8.31	1.19	12.4
119	HESSA MOHANNA ALSHAMMRY	FEMALE	SAUDI	1008572107	52	4	CVC	HD	3.3	3TIMES	NIL	NIL	NIL	NIL	NIL	HTN	YES	13.4	428	136.7	4.5	482		NIL	10.54	4.18	8.8
120	SADI SAAD ALSHAMMRY	FEMALE	SAUDI	1036850970	65	7	CVC	HD	3.3	3TIMES	NIL	NIL	NIL	NIL	NIL	HTN	NO	12.6	342	135.6	2.7	255		8.14	9.15	3.35	11.5
121	BUGSHA DAHI AL HAMAZAANI	FEMALE	SAUDI	103296	52	3	CVC	HD	3.3	3TIMES	NIL	NIL	NIL	NIL	NIL	HTN	YES	10.4	274	137.4	3.4	364		7.6	5.38	2.18	12.1
122	DAMITHA DAHAM ALSHAMMRY	FEMALE	SAUDI	1095528905	74	7	CVC	HD	3.3	3TIMES	NIL	NIL	NIL	NIL	NIL	HTN	YES	11.5	425	133.5	3.95	315		6.15	4.42	3.15	12.8
123	MAZINA RAWTHEM ALSHAMMRY	FEMALE	SAUDI	1003235601	75	9	CVC	HD	3.3	3TIMES	NIL	NIL	NIL	NIL	DM	HTN	YES	12.7	447	132.8	5.21	485		8.4	4.7	2.11	12.5
124	KHAUT OMAR MOHD	FEMALE	SAUDI	1040855593	58	3	AVF	HD	3.3	3TIMES	NIL	NIL	NIL	NIL	DM	HTN	YES	13.4	582	132.7	4.52	386		7.16	3.9	NIL	8.9
125	HAMDA ALI MOHAMMAD	FEMALE	SAUDI	1023748344	65	2	CVC	HD	3.3	3TIMES	NIL	NIL	NIL	NIL	DM	HTN	YES	11.5	524	133.8	3.75	518		6.58	2.8	1.58	9.5
126	NOORA AHAMAD ALGHANY	FEMALE	SAUDI	1088667553	60	2	CVC	HD	3.3	3TIMES	NIL	NIL	NIL	NIL	DM	HTN	YES	12.8	289	134.04	3.35	486		5.71	5.8	1.74	11.5
127	ALIYA SAUD A ALTAMIMI	FEMALE	SAUDI	1026567600	57	3	CVC	HD	3.3	3TIMES	NIL	NIL	NIL	NIL	DM	HTN	YES	9.4	474	133.81	4.54	564		8.13	4.7	2.07	11.3
128	BADRIYA ZEID ALSHAMMRY	FEMALE	SAUDI	1027592516	58	4	CVC	HD	3.3	3TIMES	NIL	NIL	NIL	NIL	DM	HTN	YES	10.02	574	134.54	5.12	487		7.35	7.9	3.15	10.4
129	MARIYAM AUWED ALSHAMMARY	FEMALE	SAUDI	1094254180	57	6	CVC	HD	3.3	3TIMES	NIL	NIL	NIL	NIL	DM	HTN	YES	13.4	485	133.85	3.98	326		6.58	6.5	1.19	10.8
130	MAHA NAIF MOHD ALSHMMRY	FEMALE	SAUDI	1014918906	36	3	CVC	HD	3.3	3TIMES	NIL	NIL	NIL	NIL	DM	HTN	YES	12.1	320	134.2	4.44	320		NA	7.82	2.15	10.7
131	KHALID HAMOOD ALSHAMMRY	MALE	SAUDI	1035094133	63	8	AVF	HD	3.3	3TIMES	NIL	NIL	NIL	NIL	DM	HTN	YES	11.2	424	133.08	3.98	432		6.88	11.8	3.23	10.1
132	JAWZA M ALKHALAF	FEMALE	SAUDI	1027010659	75	2	AVF	HD	3.3	3TIMES	NIL	NIL	NIL	NIL	DM	HTN	YES	9.5	298	133.7	4.21	254		7.24	6.54	1.18	9.8
133	BANDER MOHAMMED	MALE	SAUDI	1007813700	50	4	AVF	HD	3.3	3TIMES	NIL	NIL	NIL	NIL	NIL	HTN	YES	10.2	494	132.8	3.98	522		NIL	7.68	1.68	11.2
134	ABDULLAH SALEH AL MURSHID	MALE	SAUDI	1007742248	85	3	CVC	HD	3.3	3TIMES	NIL	NIL	NIL	NIL	DM	HTN	YES	9.08	349	134.1	5.12	358		7.8	11.55	NIL	9.5
135	SALAF DOKKI SALEM ALSRYHY	MALE	SAUDI	1007767963	49	7	CVC	HD	3.3	3TIMES	NIL	NIL	NIL	NIL	DM	HTN	YES	12.9	524	135.01	4.08	244		6.55	8.25	2.06	8.7
136	KHALID MOHAMMED AL SHAMMARY	MALE	SAUDI	1079544530	36	3	CVC	HD	3.3	3TIMES	NIL	NIL	NIL	NIL	NIL	HTN	YES	8.9	438	133.2	4.65	198		9.05	10.53	1.75	11.3
137	LEHAILEM ESHAWI ALSHAMMRY	MALE	SAUDI	1003449301	75	3	AVF	HD	3.3	3TIMES	NIL	NIL	NIL	NIL	DM	NIL	YES	12.2	318	132.09	4.12	524		7.38	9.54	NIL	9.5
138	BANDER MESHAL AL ANEZY	MALE	SAUDI	1130713140	30	4	CVC	HD	3.3	3TIMES	NIL	NIL	NIL	NIL	NIL	HTN	YES	14.3	214	132.8	3.65	224		NIL	7.38	1.54	9.8
139	SAAD FAHAD ALSHAMMRY	MALE	SAUDI	1036521605	38	3	CVC	HD	3.3	3TIMES	NIL	NIL	NIL	NIL	DM	HTN	YES	9.1	334	134	4.69	253		5.67	8.41	1.65	11.2
140	FAHAD UGLA MUSLEM ALSHAMMRY	MALE	SAUDI	1009544113	75	7	AVF	HD	3.3	3TIMES	NIL	NIL	NIL	NIL	DM	HTN	YES	21.8	628	135.81	4.24	411		NA	3.95	NA	12.6
141	BANDER NAIF AL SHAMMARY	MALE	SAUDI	1006183907	52	5	AVF	HD	3.3	3TIMES	NIL	NIL	NIL	NIL	DM	HTN	YES	27.7	424	129.19	3.35	105		NA	4.76	NA	10
142	ABDULAZIZ HAMOUD ABDULRAHMAN ALSHAMMRY	MALE	SAUDI	1079527774	36	3	AVF	HD	3.3	3TIMES	NIL	NIL	NIL	NIL	DM	HTN	YES	12.3	465	129.16	4.78	367		NA	8.27	NA	10.1
143	ABDULKARIM MOHD MSAD	MALE	YEMEN	2191308457	55	7	AVF	HD	3.3	3TIMES	NIL	NIL	NIL	NIL	DM	HTN	YES	5.1	423	133.98	3.73	251			6.49	4.6	7.1
144	ABO ALQASSIM ABDULRAHMAN	MALE	SUDAN	2432354724	70	7	AVF	HD	3.3	3TIMES	NIL	NIL	NIL	NIL	NIL	HTN	YES	21.7	591	125.93	5.25	360		NIL	14.51	NIL	7
145	AHMAD SAEED ALMUKHTAR	MALE	SUDAN	2280718897	66	5	AVF	HD	3.3	3TIMES	NIL	NIL	NIL	NIL	DM	HTN	YES	14.6	419	135.42	4.42	523		NIL	7.6	NIL	15.2
146	LAMIYA MOHAMMED AL SHAMMARY	FEMALE	SAUDI	1107794875	20	3	AVF	HD	3.3	3TIMES	NIL	NIL	NIL	NIL	DM	HTN	YES	16.7	507	135.08	4.11	255		6.37	5.11	4.28	10.8
147	MOHAMMED HAMOUD NASSER	MALE	SAUDI	1010397089	45	3.6	AVG	HD	3.3	3TIMES	NIL	NIL	NIL	NIL	DM	HTN	YES	8.9	401	136	4.03	179		8.18	10.94	3.4	7.9
148	RASHEED SULAIMAN ALRASHIDY	MALE	SAUDI	1038540397	56	3	AVF	HD	3.3	3TIMES	NIL	NIL	NIL	NIL	DM	HTN	YES	19.7	655	136.36	4.66	404		6.95	9.81	NIL	9.8
149	DHAHAWI ESSA FARHAN ALSHAMMRY	MALE	SAUDI	1014760951	59	4	AVF	HD	3.3	3TIMES	NIL	NIL	NIL	NIL	DM	HTN	YES	6.6	285	134.46	3.38	110		5.66	5.86	NIL	10.1
150	HUSSEIN MUTLAQ JARALLAH ALSHAYYA	MALE	SAUDI	1041563311	66	5	AVF	HD	3.3	3TIMES	NIL	NIL	NIL	NIL	DM	HTN	YES	14.5	571	135	4.63	261		7.41	11.88	2.16	11.1
151	FERAJ FUZAN FAIZ ALSHAMMRY	MALE	SAUDI	1041563311	69	10	AVF	HD	3.3	3TIMES	NIL	NIL	NIL	NIL	DM	HTN	NO	12.6	606	131.6	5.1	392		9.85	9.86	1.88	10.4
152	RASHEED ABDULLAH ALRASHID	MALE	SAUDI	1058219237	66	3	AVF	HD	3.3	3TIMES	NIL	NIL	NIL	NIL	DM	HTN	NO	13.6	609	133.83	4.94	265		NIL	5.3	NIL	9.1
153	KHULAIF MOHAMMAD KHALAIF ALSHAMMRY	MALE	SAUDI	1013037203	69	6	CVC	HD	3.3	3TIMES	NIL	NIL	NIL	NIL	NIL	HTN	NO	16.4	857	129.75	2.74	325		NIL	9.1	NIL	10.8
154	SAAD JUBRAN ALSHAMMRY	MALE	SAUDI	1073167825	29	6	AVF	HD	3.3	3TIMES	NIL	NIL	NIL	NIL	NIL	HTN	NO	5.5	303	131	3.5	263		6.8	6.1	NIL	11.2
155	FAHAD BIN HAMUD AL TAMIMI	MALE	SAUDI	1017302520	47	2	AVF	HD	3.3	3TIMES	NIL	NIL	NIL	NIL	NIL	HTN	NO	9.3	713	134	3.7	255		5.8	6.5	NIL	8.9
156	MOHD YOUSEF ALSHAMMRY	MALE	SAUDI	1023467002	56	2	CVC	HD	3.3	3TIMES	NIL	NIL	NIL	NIL	DM	HTN	NO	11	564	134.5	3.9	300		8.3	11	1.3	10.7
157	NAIF EID BADER ALSHAMMRY	MALE	SAUDI	1002808838	57	2	CVC	HD	3.3	3TIMES	NIL	NIL	NIL	NIL	DM	HTN	NO	9.7	632	135	4.3	313		7.5	9.5	1.9	9.9
158	MOHAMMED ABDEL FATAH	MALE	PAKISTAN	1009143197	51	3.6	AVF	HD	3.3	3TIMES	NIL	NIL	NIL	NIL	DM	HTN	NO	8.4	512	132	3.6	115		5.93	7.23	1.1	12.4
159	AHMAD ABDUQADER SALEEM IDREES	MALE	SUDAN	1073167825	66	8	AVF	HD	3.3	3TIMES	NIL	NIL	NIL	NIL	DM	HTN	NO	10.2	410	134.1	4.43	380		6.81	5.1	1.18	12.2
160	AMIR MOHD ALZAWLI	MALE	SUDAN	6105292132	50	2	AVF	HD	3.3	3TIMES	NIL	NIL	NIL	NIL	DM	HTN	NO	7.9	380	133.8	3.5	424		5.68	7.2	2.1	10.4
161	GULAM MUBARAK HUSSEIN	MALE	BANGLADESH	2262709542	52	2	CVC	HD	3.3	3TIMES	NIL	NIL	NIL	NIL	DM	HTN	NO	14.2	444	133.8	4.5	277		NIL	8.3	NIL	11.1
162	MOHD ABDULAZIZ ADAM	MALE	INDIAN	2167285929	36	5	AVG	HD	3.3	3TIMES	NIL	NIL	NIL	NIL	DM	HTN	NO	12.9	384	135.1	4.2	478		7.13	5.7	2.11	10.2
163	ABDULAH DLGAIM ALSHAMMRY	MALE	SAUDI	1073167825	42	3	AVF	HD	3.3	3TIMES	NIL	NIL	NIL	NIL	DM	HTN	NO	7.8	578	132.8	3.9	348		5.78	9.8	1.74	9.9
164	AHMAD FAHAD IBRAHIM	MALE	SAUDI	1002808838	66	7	AVF	HD	3.3	3TIMES	NIL	NIL	NIL	NIL	DM	HTN	NO	9.9	424	133.7	4.2	424		7.73	5.4	NIL	10.8
165	MOHD HILAL MOHD ALANEZI	MALE	SAUDI	1038137210	50	2	CVC	HD	3.3	3TIMES	NIL	NIL	NIL	NIL	DM	HTN	NO	7.9	444	134.1	3.4	112		8.7	5.8	NIL	11.1
166	ZAID YAHYA ALSHAMMRY	MALE	SAUDI	1081549584	56	2	CVC	HD	3.3	3TIMES	NIL	NIL	NIL	NIL	DM	HTN	NO	6.9	288	132.8	3.3	324		5.55	8.7	4.1	10.1
167	ABDUL RAZAK AL SHAMMARY	MALE	SAUDI	1007731258	37	5	AVF	HD	3.3	3TIMES	NIL	NIL	NIL	NIL	DM	HTN	NO	12.7	510	135.4	4.18	184		6.98	5.8	NIL	9.9
168	YOUSEF AWAD ALRASHIDY	MALE	SAUDI	1052048137	56	3	CVC	HD	3.3	3TIMES	NIL	NIL	NIL	NIL	DM	HTN	NO	12.1	520	135.6	3.44	328		7.2	5.1	NIL	10.4
169	AHMAD ADULRAHMAN ALSHAIKH	MALE	SYRIA	2029729445	65	3	AVF	HD	3.3	3TIMES	NIL	NIL	NIL	NIL	DM	HTN	NO	11.8	488	133.8	4.8	144		8.1	5.58	1.8	10.2
170	KHALID MOHD BADAWI	MALE	EGYPT	2313247807	57	9.6	AVF	HD	3.3	3TIMES	NIL	NIL	NIL	NIL	DM	HTN	NO	9.7	528	134.1	4.4	240		7.2	4.8	NIL	10.7
171	GHAZI JABER SHALDAN	MALE	EGYPT	2313247807	51	3.6	CVC	HD	3.3	3TIMES	NIL	NIL	NIL	NIL	DM	HTN	YES	8.9	328	135.4	4.5	324		6.8	7.9	2.9	10.5
172	SULAIMAN OMAR OMAR SALM	MALE	SUDAN	41327104030	42	10	CVC	HD	3.3	3TIMES	NIL	NIL	NIL	NIL	DM	HTN	YES	8.8	384	133.8	3.9	128		7.1	5.8	1.7	12.2
173	AWAD MENAHI AL ANEZI	MALE	SAUDI	1025510569	50	2	CVC	HD	3.3	3TIMES	NIL	NIL	NIL	NIL	DM	HTN	YES	8.9	277	134	4.1	133		5.8	3.4	NIL	10.4
174	ADEL SAAD AYED ALANEZI	MALE	SAUDI	1005558521	52	2	CVC	HD	3.3	3TIMES	NIL	NIL	NIL	NIL	DM	HTN	NO	7.2	398	133	4	239		7.83	5.1	3.9	11.8
175	MAMDU MERGANI AHMAD	MALE	SAUDI	1132429943	36	5	CVC	HD	3.3	3TIMES	NIL	NIL	NIL	NIL	DM	HTN	YES	9.2	490	133.5	4.4	320		5.2	3.8	4.2	10.4
176	OWAID GABEEL ALANEZI	MALE	SAUDI	1030724825	42	3	CVC	HD	3.3	3TIMES	NIL	NIL	NIL	NIL	DM	HTN	YES	10.8	328	134.2	4.3	238		5.8	4.4	1.8	9.8
177	ROS MARY FACTOR	FEMALE	MALI	2154928812	28	2	CVC	HD	3.3	3TIMES	NIL	NIL	NIL	NIL	DM	HTN	YES	11.7	504	132.4	3.8	324		4.9	9.1	2.1	10.2
178	NASAILA NASSER AIED	FEMALE	PHILIPPINE	2476604083	45	1	CVC	HD	3.3	3TIMES	NIL	NIL	NIL	NIL	DM	HTN	YES	10.2	478	133.8	4.4	244		7.2	2.1	3.3	12.1
179	HESSA FARHAN ALSHAMMRY	FEMALE	SAUDI	1032290395	26	2	CVC	HD	3.3	3TIMES	NIL	NIL	NIL	NIL	DM	HTN	YES	11.4	498	133.9	3.8	186		5.7	4.8	3.4	11.3
180	MARZOOKA HELAYIL ALSHAMMRY	FEMALE	SAUDI	1107643387	55	2	AVF	HD	3.3	3TIMES	NIL	NIL	NIL	NIL	DM	HTN	NO	10.2	324	134.3	4.9	316		7.2	4.2	2.8	9.8
181	MALI AYED MUBARAK	FEMALE	SAUDI	1105972499	36	2	CVC	HD	3.3	3TIMES	NIL	NIL	NIL	NIL	DM	HTN	YES	10.3	344	134.8	3.8	320		6.8	5.2	NIL	11.4
182	JERIBIYAH KHAMIS ALSGRI	FEMALE	SAUDI	1102480561	58	1	CVC	HD	3.3	3TIMES	NIL	NIL	NIL	NIL	DM	HTN	YES	10.4	377	133.8	4.44	378		7.9	5.8	2.8	11.2
183	SADDA MAYYAH ALRASHIDI	FEMALE	SAUDI	1049303603	63	1	CVC	HD	3.3	3TIMES	NIL	NIL	NIL	NIL	DM	HTN	YES	9.9	320	134.1	3.8	280		6.2	5.55	3.2	10.8
184	MUNIFA ALMUFADI ALANEZI	FEMALE	SAUDI	1024765388	55	5	CVC	HD	3.3	3TIMES	NIL	NIL	NIL	NIL	DM	HTN	YES	10.2	384	133.8	4.5	320		7.8	4.2	3.8	10.4
185	ASILA SAUD ALSHAMMRY	FEMALE	SAUDI	1054309149	45	1	AVF	HD	3.3	3TIMES	NIL	NIL	NIL	NIL	DM	HTN	YES	11.5	298	134.5	3.8	234		5.9	3.45	NIL	11.2
186	SAADA HAJIR ALSHAMMRY	FEMALE	SAUDI	1027980190	70	1	AVF	HD	3.3	3TIMES	NIL	NIL	NIL	NIL	DM	HTN	YES	12.4	324	133.5	4.4	248		5.5	4.44	2.5	10.5
187	HAWI ALI MOHD	FEMALE	SAUDI	1020154967	65	1	CVC	HD	3.3	3TIMES	NIL	NIL	NIL	NIL	DM	HTN	YES	9.8	448	132.9	4.5	354		6.8	3.9	3.5	12.1
188	SETTA RUHAIL ALSHAMMRY	FEMALE	SAUDI	1002464012	62	4	CVC	HD	3.3	3TIMES	NIL	NIL	NIL	NIL	NIL	HTN	YES	10.1	390	134.4	3.8	254		5.4	6.82	4.1	10.3
189	MURIFA HUSSEIN ALNAHAR	FEMALE	SAUDI	1066079029	56	5	AVF	HD	3.3	3TIMES	NIL	NIL	NIL	NIL	DM	HTN	YES	10.8	320	134.7	3.45	320		6.2	4.4	2.1	11.4
190	WADIHA FERAJ	FEMALE	SAUDI	1052756515	64	2.3	CVC	HD	3.3	3TIMES	NIL	NIL	NIL	NIL	DM	HTN	YES	9.7	284	133.6	4.23	280		5.7	3.9	2.4	10.3
191	MODI MOSAED ALSHAMMRY	FEMALE	SAUDI	1026073021	55	5	AVF	HD	3.3	3TIMES	NIL	NIL	NIL	NIL	DM	HTN	NO	11.3	277	135.2	4.53	440		6.2	3.55	1.7	12.1
192	NOWAYER SULAIMAN ALSULAIMI	FEMALE	SAUDI	1019445459	65	2	AVF	HD	3.3	3TIMES	NIL	NIL	NIL	NIL	DM	HTN	YES	10.5	345	136.3	5.1	244		6.7	4.38	NIL	9.7
193	RAKHAYAH SAYEL ALSHAMMRY	FEMALE	SAUDI	1026158467	63	4	CVC	HD	3.3	3TIMES	NIL	NIL	NIL	NIL	DM	HTN	YES	5.7	270	132	4.1	104		5.47	5.85	0.6	10.2
194	HADIBA AWAD ALRASHIDY	FEMALE	SAUDI	1013894769	55	2	CVC	HD	3.3	3TIMES	NIL	NIL	NIL	NIL	DM	HTN	YES	5.7	312	137	3.48	89		8.22	12.35	NIL	9.5
195	DALILAH ALI ALSHAMMRY	FEMALE	SAUDI	1072128885	56	1	CVC	HD	3.3	3TIMES	NIL	NIL	NIL	NIL	DM	HTN	NO	16.6	484	136.94	5.03	119		10.9	7.76	NIL	9.1
196	AL ASWAD ALANEZY	MALE	SAUDI	1021674757	48	5	AVF	HD	3.3	3TIMES	NIL	NIL	NIL	NIL	DM	HTN	NO	14.3	762	134.39	3.38	266		5.14	6	NIL	8.44
197	SAMWA SUPI KANAM	FEMALE	INDONESIA	2468450503	68	2	CVC	HD	3.3	3TIMES	NIL	NIL	NIL	NIL	DM	HTN	NO	3.2	216	132	3.3	245		5.5	6.5	NIL	10
198	ALI ABDULLATEEF	MALE	EGYPT	2468450503	56	7	CVC	HD	3.3	3TIMES	NIL	NIL	NIL	NIL	DM	HTN	NO	12.3	342	134.8	4.32	224		6.71	9.34	4.9	10.4
199	MOHSEN SHAIL ALSHAMMRY	MALE	SAUDI	1042656692	68	6	CVC	HD	3.3	3TIMES	NIL	NIL	NIL	NIL	DM	HTN	NO	13.4	355	133.94	4.4	355		NA	10.3	3.7	11.2
200	TALAL SHAAL ALSHAMMRY	MALE	SAUDI	1002793014	57	3	CVC	HD	3.3	3TIMES	NIL	NIL	NIL	NIL	DM	HTN	NO	11.8	528	137.8	3.71	184		5.21	4.55	2.34	8.9
201	MUSALAM FREH ALSHAMMRY	MALE	SAUDI	1002703864	68	3	AVF	HD	3.3	3TIMES	NIL	NIL	NIL	NIL	DM	HTN	NO	16.4	322	136.4	3.24	424		7.74	3.74	4.05	10.3
202	JAUZA AMESH HAMOUD ALSHAMMRY	FEMALE	SAUDI	1032674549	72	2	CVC	HD	3.3	3TIMES	NIL	NIL	NIL	NIL	DM	HTN	NO	12.3	522	135.8	4.65	377		NA	9.34	3.42	10.5
203	KHALF MUBARAK ALSHAMMRY	MALE	SAUDI	1013481021	64	3	CVC	HD	3.3	3TIMES	NIL	NIL	NIL	NIL	DM	HTN	NO	16.4	322	136.4	3.24	424		7.74	3.74	4.05	10.3
204	MOHD MUSBETH MOHD	MALE	SAUDI	1023928714	58	3	CVC	HD	3.3	3TIMES	NIL	NIL	NIL	NIL	DM	HTN	NO	12.3	522	135.8	4.65	377		NA	9.34	3.42	10.5
205	SANED METAB ALSHAMMRY	MALE	SAUDI	1106212697	21	5	CVC	HD	3.3	3TIMES	NIL	NIL	NIL	NIL	NIL	HTN	NO	16.3	438	144.3	5.01	218		5.44	7.8	4.3	12.3
206	ABDULLAH AHMAD ALI	MALE	YEMEN	2283463368	68	3	AVF	HD	3.3	3TIMES	NIL	NIL	NIL	NIL	DM	HTN	NO	5.3	209	140	4.3	332		NA	4	NA	10.6
207	SABOR SATAM KHAN	MALE	PAKISTAN	2205593623	69	1.6	AVF	HD	3.3	3TIMES	NIL	NIL	NIL	NIL	DM	HTN	NO	7.9	874	135	4.5	300		5.8	9.8	3.9	10.1
208	AL HADI HASSAN	MALE	SUDAN	2159597737	72	0.6	CVC	HD	3.3	3TIMES	NIL	NIL	NIL	NIL	DM	HTN	NO	17.3	876	131	4.3	277		5.5	9.1	NIL	11.7
209	SAED SHUBAT ALSHAMMRY	MALE	SAUDI	1031810904	48	10	CVC	HD	3.3	3TIMES	NIL	NIL	NIL	NIL	DM	HTN	NO	11.5	1001	135	4.5	313		7.1	8.2	1.7	9.9
210	MUZAL MEDWID ALSHMMRY	MALE	SAUDI	1079404180	56	7	AVF	HD	3.3	3TIMES	NIL	NIL	NIL	NIL	DM	HTN	NO	8.3	276	133.5	4.7	436		4.9	6.5	1.9	10.5
211	HABKAN MUGARIB ALSHAMMRY	MALE	SAUDI	1004494439	64	3	CVC	HD	3.3	3TIMES	NIL	NIL	NIL	NIL	DM	HTN	NO	7.9	348	136.2	5.15	324		5.8	5.2	2.3	12.2
212	NAIF BIN ATALLAH	MALE	SAUDI	1036784492	55	2	AVF	HD	3.3	3TIMES	NIL	NIL	NIL	NIL	DM	HTN	NO	9.8	458	135	3.8	255		6.8	7.9	1.7	10.1
213	MUSA ABDULAZIZ ALSHAYA	MALE	SAUDI	1021555006	48	2	AVF	HD	3.3	3TIMES	NIL	NIL	NIL	NIL	DM	HTN	NO	11.2	398	133.8	4.4	320		5.8	9.8	3.9	11.7
214	KASHMAN MEDAN ALSHAMMRY	MALE	SAUDI	1005687148	56	1.4	CVC	HD	3.3	3TIMES	NIL	NIL	NIL	NIL	DM	HTN	NO	10.8	469	134.5	4.5	189		5.5	9.1	NIL	9.9
215	SALMAN MOHD HAMOUD	MALE	SAUDI	1186684930	54	1	AVF	HD	3.3	3TIMES	NIL	NIL	NIL	NIL	DM	HTN	NO	11.2	328	134.4	4.45	268		7.1	8.2	1.7	10.2
216	DAHASH SULAIMAN MOHD	MALE	SAUDI	1004607808	64	1.8	CVC	HD	3.3	3TIMES	NIL	NIL	NIL	NIL	DM	HTN	NO	10.8	346	133.8	5.35	345		5.8	6.2	NIL	9.9
