# Supplementary material for: Infectious disease outcomes in end-stage renal disease: the influence of dialysis type on patient vulnerability in Hail region
Source: Front Med (Lausanne). 2026 Jun 25;13:1823284. doi: 10.3389/fmed.2026.1823284 (PMC13347288; doi:10.3389/fmed.2026.1823284)
Supplement: Supplementary file 2 [file Table_2.XLSX]

## Sheet: 1446
2025
#	NAME	GENDER	NATIONALITY	ID NUMBER	AGE	DURATION OF	TYPE OF	DURATION OF DIALYSIS	ACCESS	FREQUENCY OF	ANY INFECTION	MOST SEVERE	NO OF HOSPITALIZATION	IS IT DIALYSIS RELATED	PRIMARY CAUSE OF	CO MORBIDITIES	SMOKING STATUS	UREA	CREATININE	SODIUM	POTASSIUM	URIC ACID	GFR	HBA1C	FBS	CRP	HB
						HD	DIALYSIS	TREATMENT		DIALYSIS TREATMENT		INFECTION	DUE TO INFECTION	INFECTIONS	ESRD
1	SIRA MAYOF FARARAJ ALANEZI	FEMALE	SAUDI	1004515019	84	15	HD	3.3	AVF	3 TIMES	NIL	NIL	NIL	NIL	DM	HTN	NO	10	316	135.21	4.81	305		7.9	6.6	2.17	11.4
2	NOHIRA QAMIL ALSHAMMRY	FEMALE	SAUDI	1037401435	48 yrs	>15	HD	3.3	CVC	3 TIMES	NIL	NIL	NIL	NIL	NIL	HTN	NO	5.3	209	140	4.3	332		NA	4	NA	12.3
3	OBAID HABIB ALRASHIDY	MALE	SAUDI	1045076013	50 yrs	7	HD	3.3	AVF	3 TIMES	NIL	NIL	NIL	NIL	NIL	HTN	NO	31.6	335	139	3.28	94		NA	4.85	NA	10.6
4	HAIFA FAHEID ALTAMIMI	FEMALE	SAUDI	1027656329	51	3	HD	3.3	CVC	3 TIMES	NIL	NIL	NIL	NIL	DM	HTN	NO	20.6	614	140.42	6.61	408		NA	8.13	1.77	8.4
5	MEDWID SALEH ALSHAMMRY	MALE	SAUDI	1041730191	53	2	HD	3.3	CVC	3TIMES	YES	PSEUDOMONAS& KLEBSIELLA	YES	YES	NIL	HTN	YES	16	369	139.09	3.64	298		NA	9.69	2.76	8.3
6	SULAIMAN SULHAB ALSHAMMRY	MALE	SAUDI	1000931210	62	3	HD	3.3	CVC	3 TIMES	YES	GRAM NEGATIVE RODES	NIL	YES	DM	HTN	NO	17.8	526	129.57	4.27	170		NIL	14.25	6.4	9.5
7	FAHAD ABDULLA AL HARBI	MALE	SAUDI	1018757136	90	2	HD	3.3	AVF	3TIMES	NIL	NIL	NIL	NIL	DM	HTN	NO	13.9	330	136.66	4.58	211		6.81	6.47	6.08	12.9
8	ATLA FARHAN ATAALAH ALANEZI	FEMALE	SAUDI	1062334196	51	5	HD	3.3	AVF	3TIMES	NIL	NIL	NIL	NIL	DM	HTN	NO	10	452	133	5.16	247		8.47	13.35	13.1	12.18
9	HAYAM ABDULLAH ALTAMIMI	FEMALE	SAUDI	1002122446	52	4	HD	3.3	AVF	3TIMES	NIL	NIL	NIL	NIL	DM	HTN	NO	14.9	336	135.43	3.39	267		6.45	10.52	NIL	10.6
10	NOUR MERZIK ALANEZI	FEMALE	SAUDI	1015548413	76	8	HD	3.3	AVG	4TIMES	NIL	NIL	NIL	NIL	DM	HTN	NO	24.6	665	128	5.03	312		NIL	8.91	NIL	10.2
11	AISHA ABDULKAREEM ALSHHMRY	FEMALE	SAUDI	1007423005	67	8	HD	3.3	AVF	3 TIMES	NIL	NIL	NIL	NIL	DM	HTN	NO	13.9	196	135	3.31	63		7.25	10.88	4.8	11.7
12	ROAIDA MAZEID ALRASHIDY	FEMALE	SAUDI	1047163280	69	8	HD	3.3	AVF	3 TIMES	NIL	NIL	NIL	NIL	DM	HTN	NO	12.9	614	131.7	5.17	307		7.56	14.94	NIL	13.6
13	IBTIHAL NAIF SALEM ALGHUBAYAN	FEMALE	SAUDI	1017330604	38	1	HD	3.3	AVF	3 TIMES	NIL	NIL	NIL	NIL	DM	HTN	NO	7.5	345	133	4.3	113		5	5.7		11.3
14	AISHA SALEM DOALLAH	FEMALE	YEMEN	4124441256	29	10	HD	3.3	CVC	3 TIMES	NIL	NIL	NIL	NIL	DM	HTN	NO	13.2	693	137.69	5.32	291		NIL	5.81	NIL	8.1
15	SMH ALI SABEEL ALRASHIDY	FEMALE	SAUDI	1084292406	56	7	HD	3.3	AVF	3 TIMES	NIL	NIL	NIL	NIL	NIL	HTN	NO	23.1	756	137.73	3.89	368		5.47	7.95	NIL	12.1
16	HANOTH GAZAL ALSHAMMRY	FEMALE	SAUDI	1035849841	74	5	HD	3.3	AVF	3 TIMES	YES	ENTEROBACTER	YES	YES	DM	HTN	NO	13	667	132.3	4	315		7	7.3	1.5	9.5
17	MAHA ABDULMOHSEN AID AL AID	FEMALE	SAUDI	1007848391	56	2	HD	3.3	CVC	3 TIMES	YES	GRAM NEGATIVE RODES	NIL	YES	DM	HTN	NO	7.9	874	135	4.5	300		NIL	6.1	NIL	10.1
18	EIDA MUBARAK ALSHAMMRY	FEMALE	SAUDI	1049502139	74	4	HD	3.3	AVF	3 TIMES	NIL	NIL	NIL	NIL	DM	HTN	NO	17.3	876	131	4.3	277		NIL	9	NIL	10.5
19	MUTAIRA HATEEB ALSHAMMRY	FEMALE	SAUDI	1023570094	72	6	HD	3.3	CVC	3 TIMES	NIL	NIL	NIL	NIL	DM	HTN	NO	11.5	1001	135	4.5	313		7.9	8	1.9	10.1
20	NOWAYER MATAG MOHAMMED	FEMALE	SAUDI	1008925032	78	3	HD	3.3	CVC	3 TIMES	NIL	NIL	NIL	NIL	DM	HTN	NO	6.8	339	129	5.4	342		6.9	7.13	2.1	10.6
21	NFA MTHEED ALSHAMMRY	FEMALE	SAUDI	1002464012	66	4	HD	3.3	AVF	3 TIMES	NIL	NIL	NIL	NIL	DM	HTN	NO	4.6	203	133	3.6	218		5.4	6.8	1.9	10.6
22	FATMA MOHAMMED	FEMALE	SAUDI	1003954557	60	5	HD	3.3	AVF	3 TIMES	NIL	NIL	NIL	NIL	NIL	HTN	NO	5.8	208	134.2	3.9	210		5.7	5.9	2.5	10.8
23	NOORA MURDI FAHAD ALSHAMMRI	FEMALE	SAUDI	1051523718	34	1	HD	3.3	CVC	3 TIMES	NIL	NIL	NIL	NIL	NIL	HTN	NO	4.9	322	133.8	4.4	322		4.8	7.2	1.8	9.8
24	AIDAH BASHIR NASSER ALSHAMMRY	FEMALE	SAUDI	1051523718	56	4	HD	3.3	CVC	3 TIMES	NIL	NIL	NIL	NIL	DM	HTN	NO	7.8	348	132.9	4.8	374		6.2	6.7	3.2	11.2
25	MONA ALEE ALQNDEE	FEMALE	EGYPT	2319872087	65	3	HD	3.3	CVC	3 TIMES	NIL	MRSA	NIL	NIL	NIL	NIL	NO	8.2	420	134.5	4.1	442		4.9	5.4	4.1	12.4
33	ARWAAHMAD MOHMD ALASFANI	FEMALE	YEMEN	4715941524	48	5MONTHS	HD	3.3	CVC	3 TIMES	NIL	NIL	NIL	NIL	DM	HTN	NO	10.1	374	134.3	3.8	385		6.6	8.2	3.2	10.2
34	RABBA SHAWI SALEM	FEMALE	YEMEN	4139854576	52	4	HD	3.3	CVC	3 TIMES	NIL	NIL	YES	NIL	DM	HTN	NO	10.1	248	133	5.8	214		5.2	11.2	NIL	9.8
35	SEIRAH NAZZAL SALBI ALSHAMMRY	FEMALE	SAUDI	1054358120	78	5	HD	3.3	CVC	3 TIMES	NIL	NIL	NIL	NIL	DM	HTN	NO	11.4	224	133.8	4.9	215		NIL	7.5	NIL	10.8
36	LULWA SLEMAN ABDULLAH ALDBAN	FEMALE	SAUDI	1053341002	82	5	HD	3.3	CVC	3 TIMES	NIL	NIL	YES	NIL	DM	HTN	NO	12.1	528	135.5	3.3	210		6.2	NIL	NIL	10.2
37	FATMA MUSA JUMAYAH	FEMALE	SAUDI	1079502546	38	5.6	HD	3.3	CVC	3 TIMES	NIL	NIL	YES	NIL	DM	HTN	NO	13.1	528	133.8	3.8	248		6.8	7.9	1.7	11.1
38	MARIYAM MUSA EID AL HEATAY	FEMALE	SAUDI	1016311969	56	6	HD	3.3	AVF	3 TIMES	NIL	NIL	NIL	NIL	NIL	HTN	NO	11.2	498	133.5	4.8	228		5.8	9.8	3.9	10.1
39	SHAHA SULAIMAN SHSGAA ALHARBE	FEMALE	SAUDI	1156347211	75	3	HD	3.3	AVF	3 TIMES	NIL	NIL	NIL	NIL	DM	HTN	NO	9.7	442	134.5	5.4	244		5.5	9.1	NIL	11.7
40	ROUGAH MOHD IBRAHIM	FEMALE	SAUDI	1031940610	72	4	HD	3.3	CVC	3 TIMES	YES	ENTEROCOCCUS	YES	NIL	NIL	NIL	NO	10.2	284	135.2	4.7	320		7.1	8.2	1.7	9.9
41	AMWESH MEJEAD AWWAD	FEMALE	SAUDI	1056779935	75	5	HD	3.3	CVC	3 TIMES	NIL	NIL	NIL	NIL	DM	HTN	NO	9.8	228	134	4.2	448		5.8	6.2	NIL	10.2
42	REEM MAZEL ALSHAMMRY	FEMALE	SAUDI	1056779935	24	5	HD	3.3	CVC	3 TIMES	YES	MRSA	NIL	NIL	DM	HTN	NO	10.4	324	135.1	4.4	298		5.9	6.2	NIL	9.9
43	KHURAYNIQ RASHED ALSURUR	FEMALE	SAUDI	1017288158	69	3.6	HD	3.3	CVC	3 TIMES	NIL	NIL	NIL	NIL	DM	HTN	NO	9.9	208	133.5	4.5	277		5.1	5.2	2.9	9.8
44	SAMRAA MUSALAM SALMAN	FEMALE	SAUDI	1079599765	70	4	HD	3.3	AVF	3 TIMES	NIL	NIL	NIL	NIL	NIL	HTN	NO	11.2	320	135	3.8	310		6.2	8.2	NIL	12.1
45	OHOUD HAMAD ALSHAMMRY	FEMALE	SAUDI	1094010517	38	9MONTHS	HD	3.3	CVC	3 TIMES	NIL	NIL	NIL	NIL	NIL	HTN	NO	7.9	330	134.2	4.2	324		5.8	6.9	1.8	10.7
46	HJRA AGIL SYAF ALSHAMMRY	FEMALE	SAUDI	1041213636	86	1	HD	3.3	CVC	3 TIMES	NIL	NIL	NIL	NIL	NIL	HTN	NO	9.8	385	133.8	4.4	285		4.8	5.9	NIL	11.1
47	KANA NAYAF AL SHAMMARY	FEMALE	SAUDI	1019916731	67	3	HD	3.3	CVC	3 TIMES	NIL	NIL	NIL	NIL	DM	HTN	NO	9.8	210	134.5	3.9	222		5.1	4.8	3.3	11.4
48	MARIYAM SALEH AL SHAMMARY	FEMALE	SAUDI	1007428855	56	3	HD	3.3	CVC	3 TIMES	NIL	NIL	NIL	NIL	DM	HTN	NO	10.75	329	133.15	2.9	322		6.1	NIL	NIL	12.4
49	DALAL MOHD ALZAIF	FEMALE	SAUDI	1047591035	54	5	HD	3.3	AVF	3 TIMES	NIL	NIL	NIL	NIL	DM	HTN	YES	7.9	298	134.15	4.5	344		6.2	4.9	2.2	10.8
50	FUTIMA ABDULRAHMAN	FEMALE	SAUDI	1044481008	71	3	HD	3.3	AVF	3 TIMES	NIL	NIL	NIL	NIL	DM	HTN	YES	8.7	390	133.1	4.4	278		5.9	7.1	1.9	9.9
51	RAKHYAH MUSNAD MASAD ALSHAMMRY	FEMALE	SAUDI	1035698586	62	1	HD	3.3	CVC	3 TIMES	NIL	NIL	NIL	NIL	DM	HTN	YES	10.5	244	135.2	5.42	255		6.8	5.8	2.5	10.7
52	MALIHA SALEEM LAFI ALANAZI	FEMALE	SAUDI	11166287091	65	5MONTHS	HD	3.3	CVC	3 TIMES	NIL	NIL	NIL	NIL	DM	HTN	YES	9.8	324	134.5	3.56	436		7.5	3.5	3.2	11.2
53	FATMAH SALEH SINHAT ALMOTAIRI	FEMALE	SAUDI	1083566123	42	3	HD	3.3	CVC	3 TIMES	YES	KLEBSIELLA PNEUMONIAE	NIL	NIL	DM	HTN	YES	11.5	276	133.8	4.44	524		5.8	7.2	1.9	10.5
54	MUNEERA ABDULAZIZ ALTAREFEE	FEMALE	SAUDI	1008222943	48	4	HD	3.3	AVF	3TIMES	NIL	NIL	NIL	NIL	NIL	HTN	YES	10.5	348	133.4	3.8	284		6.1	5.8	2.4	10.1
54	SEHAM FARHAN ALSMADA	FEMALE	SYRIA	6085992179	46	1	HD	3.3	CVC	3 TIMES	NIL	NIL	NIL	NIL	DM	HTN	YES	12.5	348	134.6	5.23	342		6.9	6.9	2.8	8.9
55	ENAM MOHD ALI HAMDON	FEMALE	SUDAN	2216607420	53	3	HD	3.3	AVF	3 TIMES	NIL	NIL	NIL	NIL	DM	HTN	NO	10.8	244	132.6	5.5	543		7.5	5.8	NIL	12.5
56	NOORA AL AQIL	FEMALE	SAUDI	1019391331	58	3	HD	3.3	AVF	3 TIMES	NIL	NIL	NIL	NIL	NIL	HTN	YES	9.9	342	134.4	4.8	465		4.9	6.5	1.9	10.5
57	SADI MAYUF FARAJ	FEMALE	SAUDI	1018362481	71	4	HD	3.3	CVC	3 TIMES	YES	STAPHYLOCOCCUS AUREUS	YES	NIL	DM	HTN	YES	11.4	333	136.2	4.35	522		5.8	5.2	2.3	12.2
58	KAFA NASSER ALMUSTAFA	FEMALE	SAUDI	1028404885	58	1	HD	3.3	CVC	3 TIMES	YES	GRAM NEGATIVE RODES	NIL	NIL	DM	HTN	YES	12.3	423	133.8	4.5	433		6.6	7.2	3.5	10.3
59	NOORA ALI AL MAYEZ	FEMALE	SAUDI	1094798269	68	2	HD	3.3	CVC	3 TIMES	NIL	NIL	NIL	NIL	DM	HTN	YES	9.5	327	134.1	5.21	365		7.2	8.1	2.6	9.7
60	NOURAH FAHAD FRAIH ALRASHID	FEMALE	SAUDI	1105333676	22	3MONTHS	HD	3.3	CVC	3 TIMES	NIL	NIL	NIL	NIL	DM	HTN	NO	8.3	276	133.5	4.7	436		6.4	6.9	2.2	9.5
61	FAHAD ABDULLAH MOHD ALAGEEL	MALE	SAUDI	1011354485	62	3	HD	3.3	AVF	3 TIMES	NIL	NIL	NIL	NIL	DM	HTN	NO	7.9	348	136.2	5.15	324		5.7	5.7	2.9	10.4
62	RAKHAYES KAZER BTIN ALSHAMMRY	MALE	SAUDI	1046765879	78	4	HD	3.3	CVC	3 TIMES	NIL	NIL	NIL	NIL	NIL	HTN	NO	9.8	288	133.4	4.26	218		5.5	6.5	1.8	11.2
63	ABDULMOHSEN ADRAHEM ALAREFE	MALE	SAUDI	1018206092	51	3	HD	3.3	CVC	3 TIMES	NIL	NIL	NIL	NIL	DM	HTN	NO	10.4	324	134.8	3.17	265		6.2	5.4	3.1	10.8
64	MANSOUR WADID ALRASHIDY	MALE	SAUDI	1003539010	75	9	HD	3.3	AVF	3 TIMES	NIL	NIL	NIL	NIL	DM	HTN	NO	11.2	374	135	4.34	315		7.1	6.8	2.5	12.3
65	FAHAD ABDULLAH ALSOQWI	MALE	SAUDI	1016567913	70	3	HD	3.3	CVC	3 TIMES	NIL	NIL	NIL	NIL	DM	HTN	YES	10.6	288	134.6	4.5	342		6.8	5.2	3.3	10.5
66	MAWED FARHAN ALANEZI	MALE	SAUDI	1034508927	75	4	HD	3.3	AVG	3 TIMES	NIL	NIL	NIL	NIL	NIL	HTN	YES	9.5	495	132.6	3.98	432		6.3	3.5	1.8	11.4
67	ABDULMAJID HAMAD	MALE	SUDAN	2131681864	56	5	HD	3.3	AVF	3 TIMES	NIL	NIL	NIL	NIL	DM	HTN	YES	10	316	135.21	4.81	305		7	6.6	2.17	12.3
68	ABDULAZIZ MOHD ABDULLAH	MALE	SAUDI	1105354797	56	10	HD	3.3	CVC	3 TIMES	NIL	NIL	NIL	NIL	DM	HTN	NO	5.3	209	140	4.3	332		NA	4	NA	10.6
69	ABDULMAJID FAHAD HUMAIDAN ALSHAMMRY	MALE	SAUDI	1118886637	62	1	HD	3.3	CVC	3 TIMES	NIL	NIL	NIL	NIL	NIL	NIL	NO	31.6	335	139	3.28	94		NA	4.85	NA	8.4
70	JAZE TALIYL HAMAD ALSHAMMRY	MALE	SAUDI	1000961530	57	4	HD	3.3	CVC	3 TIMES	YES	STAPHYLOCOCCUS AUREUS	NIL	NIL	DM	HTN	YES	20.6	614	140.42	6.61	408		NA	8.13	1.77	8.3
72	IBRAHIM AWAD ALHASSAN	MALE	SYRIA	2281991261	55	7	HD	3.3	AVF	3 TIMES	NIL	NIL	NIL	NIL	DM	HTN	YES	16	369	139.09	3.64	298		NA	9.69	2.76	9.5
73	AFRA MOHD ALJAMAN	MALE	YEMEN	2120539503	41	5	HD	3.3	CVC	3 TIMES	NIL	NIL	YES	NIL	NIL	HTN	YES	17.8	526	129.57	4.27	170		NIL	14.25	6.4	12.9
74	HAKEEM HAKEEM CHARY	FEMALE	AFGANISTAHAN	2390054571	36	3MONTHS	HD	3.3	AVF	3 TIMES	NIL	NIL	NIL	NIL	DM	HTN	YES	13.9	330	136.66	4.58	211		6.81	6.47	6.08	12.18
75	NAWAYER ABDULLAH ALHAMID	FEMALE	SAUDI	1014063133	76	8	HD	3.3	AVG	3 TIMES	NIL	NIL	NIL	NIL	DM	HTN	NO	10	452	133	5.16	247		8.47	13.35	13.1	10.6
76	WAFFA NASSER ALGABA	FEMALE	SAUDI	1032319665	58	3MONTHS	HD	3.3	AVF	3 TIMES	NIL	NIL	NIL	NIL	DM	HTN	NO	14.9	336	135.43	3.39	267		6.45	10.52	NIL	10.2
77	GHALIAH SAIED SALEM ALSHAMMRY	FEMALE	SAUDI	1143094272	20	4.6	HD	3.3	CVC	3 TIMES	NIL	NIL	NIL	NIL	NIL	HTN	YES	24.6	665	128	5.03	312		NIL	8.91	NIL	11.7
78	MLYHH KWLYYF BDAY	FEMALE	SAUDI	1073628032	74	4	HD	3.3	CVC	3 TIMES	YES	ENTEROCOCCUS FAECALIS	YES	NIL	DM	HTN	YES	13.9	196	135	3.31	63		7.25	10.88	4.8	13.6
79	ASAYIL MAJID ALAMRO	FEMALE	SAUDI	1119763843	19	2MONTHS	HD	3.3	CVC	3 TIMES	NIL	NIL	NIL	NIL	NIL	HTN	YES	12.9	614	131.7	5.17	307		7.56	14.94	NIL	11.3
81	KHALAF SULAIMAN AL SHAMMARY	MALE	SAUDI	1007846965	68	3	HD	3.3	CVC	3 TIMES	NIL	NIL	NIL	NIL	NIL	HTN	YES	7.5	345	133	4.3	113		5	5.7	NIL	8.1
82	ZUQM RAJA DULHAYAM	MALE	SAUDI	1001721065	72	2	HD	3.3	CVC	3 TIMES	NIL	NIL	NIL	NIL	NIL	HTN	YES	13.2	693	137.69	5.32	291		NIL	5.81	NIL	12.1
83	ALI GABER IBRAHIM	MALE	SAUDI	2243683600	61	1	HD	3.3	CVC	3 TIMES	NIL	NIL	NIL	NIL	DM	HTN	YES	23.1	756	137.73	3.89	368		5.47	7.95	NIL	9.5
84	SAUD ABDULLA ALFUWAYDIL	MALE	SAUDI	1005229743	66	3	HD	3.3	CVC	3 TIMES	NIL	NIL	YES	NIL	DM	HTN	NO	13	667	132.3	4	315		7	7.3	1.5	10.1
85	METAB NAHES FADEGM	MALE	SAUDI	1009922442	63	4	HD	3.3	AVF	3 TIMES	NIL	NIL	NIL	NIL	DM	HTN	NO	7.9	874	135	4.5	300		NIL	6.1	NIL	10.5
86	SALEM HGAB MOTLAK ALSHAMMRY	MALE	SAUDI	1014417909	69	4	HD	3.3	CVC	3 TIMES	YES	STAPHYLOCOCCUS AUREUS	YES	NIL	NIL	HTN	NO	17.3	876	131	4.3	277		NIL	9	NIL	10.1
87	SULAIMAN ABDULMOHSEN	MALE	SAUDI	1030522518	62	3.6	HD	3.3	AVF	3 TIMES	NIL	NIL	NIL	NIL	DM	HTN	NO	11.5	1001	135	4.5	313		7.9	8	1.9	10.6
88	FARAJ MUTNI FARAJ ALSHAMMRY	MALE	SAUDI	1033889062	71	7	HD	3.3	AVF	3 TIMES	NIL	NIL	NIL	NIL	DM	HTN	YES	6.8	339	129	5.4	342		6.9	7.13	2.1	10.6
89	GARBI FADHEL AL SHAMMARY	MALE	SAUDI	1044870960	68	4	HD	3.3	AVF	3 TIMES	NIL	NIL	NIL	NIL	DM	HTN	NO	4.6	203	133	3.6	218		5.4	6.8	1.9	10.8
90	MOHD GUNIAM ALSHAMMRY	MALE	SAUDI	1044870960	65	4	HD	3.3	CVC	3 TIMES	NIL	NIL	NIL	NIL	DM	HTN	NO	5.8	208	134.2	3.9	210		5.7	5.9	2.5	9.8
91	LUWAIBED SAYER HASSAH ALSAHMMRY	MALE	SAUDI	1053964704	69	2MONTHS	HD	3.3	AVF	3 TIMES	NIL	NIL	NIL	NIL	DM	HTN	NO	4.9	322	133.8	4.4	322		4.8	7.2	1.8	11.2
92	SULAIMAN HAMOUD ALZAMIL	MALE	SAUDI	1014768772	57	3	HD	3.3	CVC	3 TIMES	NIL	NIL	NIL	NIL	NIL	HTN	NO	7.8	348	132.9	4.8	374		6.2	6.7	3.2	12.4
93	DAVID ALLEN PATRASA CAPTALAN	MALE	PHILIPPINE	2275387344	42	10	HD	3.3	AVF	3 TIMES	NIL	NIL	NIL	NIL	DM	HTN	NO	8.2	420	134.5	4.1	442		4.9	5.4	4.1	10.2
94	DALAL ABDULRAHMAN	FEMALE	SAUDI	1007087727	57	5	HD	3.3	AVF	3 TIMES	NIL	NIL	NIL	NIL	DM	HTN	NO	10.1	374	134.3	3.8	385		6.6	8.2	3.2	9.8
95	SANA SAEED ABDULLAH	FEMALE	SAUDI	1047849508	67	3	HD	3.3	AVF	3 TIMES	NIL	NIL	NIL	NIL	DM	HTN	NO	10.1	248	133	5.8	214		5.2	11.2	NIL	10.8
96	FAWSIYA NASSERMOHSEN	FEMALE	SAUDI	1004166516	58	5	HD	3.3	AVF	3 TIMES	NIL	NIL	NIL	NIL	DM	HTN	NO	11.4	224	133.8	4.9	215		NIL	7.5	NIL	10.2
97	ELMOTAAZ EZZALDIN MOHD ADAM	MALE	SUDAN	1076144615	62	1	HD	3.3	CVC	3 TIMES	NIL	NIL	NIL	NIL	NIL	NIL	NO	12.1	528	135.5	3.3	210		6.2	NIL	NIL	11.1
98	ABDULMOHSEN AWAD JAZER ALTHURAFE	MALE	SAUDI	1001721446	60	4	HD	3.3	CVC	3 TIMES	YES	KLEBSIELLA PNEUMONIAE	YES	NIL	NIL	NIL	NO	13.1	528	133.8	3.8	248		6.8	7.9	1.7	10.1
99	MUNAHI OBAID ALMUTAKHAFFI	MALE	SAUDI	1011606025	75	3	HD	3.3	CVC	3 TIMES	YES	GRAM NEGATIVE RODES	YES	NIL	NIL	HTN	NO	11.2	498	133.5	4.8	228		5.8	9.8	3.9	11.7
100	SAAD SHATI MASAD ALSHAMMRY	MALE	SAUDI	1096543689	59	3	HD	3.3	AVF	3 TIMES	NIL	NIL	NIL	NIL	NIL	HTN	NO	9.7	442	134.5	5.4	244		5.5	9.1	NIL	9.9
101	FAIZ KHALID AL ANEZI	MALE	SAUDI	2395378322	32	5	HD	3.3	CVC	3 TIMES	NIL	NIL	YES	NIL	DM	HTN	NO	10.2	284	135.2	4.7	320		7.1	8.2	1.7	10.2
102	ABDULKAREEM SALEHNASSER	MALE	SAUDI	1006562324	36	3	HD	3.3	CVC	3 TIMES	NIL	NIL	NIL	NIL	DM	HTN	NO	9.8	228	134	4.2	448		5.8	6.2	NIL	9.9
103	MAJID NAZZAL SAEED ALSHAMMRY	MALE	SAUDI	1069881850	40	7	HD	3.3	CVC	3 TIMES	NIL	NIL	NIL	NIL	DM	HTN	NO	10.4	324	135.1	4.4	298		5.9	6.2	NIL	9.8
104	WALEED BIN ABDULLA	MALE	SAUDI	2464280003	61	2	HD	3.3	AVF	3 TIMES	NIL	NIL	NIL	NIL	NIL	HTN	NO	9.9	208	133.5	4.5	277		5.1	5.2	2.9	12.1
105	HOSSAMELDIN MOHAMMED	MALE	EGYPT	2421628245	67	3	HD	3.3	AVF	3 TIMES	NIL	NIL	NIL	NIL	DM	HTN	NO	11.2	320	135	3.8	310		6.2	8.2	NIL	10.7
106	TARFA SANED HKIF ALSHAMMRY	FEMALE	SAUDI	1038805881	56	7	HD	3.3	CVC	3 TIMES	YES	ENTEROBACTOR CLOACAE	YES	NIL	DM	HTN	NO	7.9	330	134.2	4.2	324		5.8	6.9	1.8	11.1
107	RAFHA ABDULHADI AISH ALSHAMMRY	FEMALE	SAUDI	1010953592	46	8	HD	3.3	AVF	3 TIMES	NIL	NIL	NIL	NIL	DM	HTN	NO	9.8	385	133.8	4.4	285		4.8	5.9	NIL	11.4
108	SAMI NAIF MOHD ALSHAMMRY	MALE	SAUDI	1098180332	28	12	HD	3.3	AVF	3 TIMES	NIL	NIL	NIL	NIL	DM	HTN	NO	9.8	210	134.5	3.9	222		5.1	4.8	3.3	12.4
109	SHAMMA JAITHAN ALRASHIDY	FEMALE	SAUDI	1040252593	75	10	HD	3.3	AVF	3 TIMES	NIL	NIL	NIL	NIL	DM	HTN	NO	10.75	329	133.15	2.9	322		6.1	NIL	NIL	10.8
110	ABDULLAH ABULRAHMAN SALEH ALRUBAIN	MALE	SAUDI	1008408740	76	1	HD	3.3	AVF	3 TIMES	NIL	NIL	NIL	NIL	DM	HTN	NO	7.9	298	134.15	4.5	344		6.2	4.9	2.2	9.9
111	AHMED OMER DAFAA MODAWI	MALE	SUDAN	11031595	40	8	HD	3.3	CVC	3 TIMES	NIL	NIL	NIL	NIL	DM	HTN	NO	8.7	390	133.1	4.4	278		5.9	7.1	1.9	10.7
112	ALHUMAIDY FARHAN SAEED ALANEZY	MALE	SAUDI	1062601396	61	3.6	HD	3.3	CVC	3 TIMES	NIL	NIL	NIL	NIL	DM	HTN	NO	10.5	244	135.2	5.42	255		6.8	5.8	2.5	11.2
113	FAHAD ABDULLA AL HARBI	MALE	SAUDI	1018757136	78	1	HD	3.3	AVF	3 TIMES	NIL	NIL	NIL	NIL	DM	HTN	NO	9.8	324	134.5	3.56	436		7.5	3.5	3.2	10.5
114	BUSHRA NAZAL ALBLOY	FEMALE	SAUDI	1098176124	66	4	HD	3.3	AVF	3 TIMES	NIL	NIL	NIL	NIL	DM	HTN	NO	11.5	276	133.8	4.44	524		5.8	7.2	1.9	9.8
115	MUTAIRA NAGI KHALAF	FEMALE	SAUDI	1084185550	71	5	HD	3.3	AVF	3 TIMES	NIL	NIL	NIL	NIL	DM	HTN	NO	12.5	348	134.6	5.23	342		6.9	6.9	2.8	10.5
116	DUBAYA MUFREH ALSHAMMRY	FEMALE	SAUDI	1027382959	76	6	HD	3.3	AVF	3 TIMES	NIL	NIL	NIL	NIL	NIL	HTN	NO	10.4	283	134.5	4.4	244		6.22	5.2	NIL	12.4
117	INADH AFAS AL SHAMMARY	FEMALE	SAUDI	1043105087	72	7	HD	3.3	CVC	3 TIMES	NIL	NIL	NIL	NIL	NIL	HTN	NO	11.5	274	233.8	4.15	432		5.6	4.9	2.4	11.3
118	MUDAWI YOUSEF ALMAHEY	FEMALE	SAUDI	1056425620	57	10	HD	3.3	AVF	3 TIMES	NIL	NIL	NIL	NIL	DM	HTN	NO	11.2	324	136.7	3.17	244		4.8	6.2	3.5	9.8
119	SALMA SALEM ALSHAMMRY	FEMALE	SAUDI	1014798183	74	5	HD	3.3	AVF	3 TIMES	NIL	NIL	NIL	NIL	DM	HTN	NO	12.1	277	135.4	4.12	324		6.8	9.5	3.2	8.5
120	MELHA AWAD AYADA ALRASHIDY	FEMALE	SAUDI	1014798183	78	6	HD	3.3	AVF	3 TIMES	NIL	NIL	NIL	NIL	DM	HTN	NO	10.8	355	133.6	3.35	433		7.13	7.9	1.8	10.5
121	LATIFA MUTNI ALSHAMMRY	FEMALE	SAUDI	1006812257	56	2	HD	3.3	AVF	3 TIMES	NIL	NIL	NIL	NIL	DM	HTN	NO	12.3	270	132.8	5.12	254		3.15	6.8	2.1	9.5
122	LATIFA MARSHID ALRASHIDY	FEMALE	SAUDI	1120928062	26	2	HD	3.3	AVF	3 TIMES	NIL	NIL	NIL	NIL	DM	HTN	NO	10.5	243	134.5	4.5	387		5.32	9.4	3.6	11.2
123	FAZAH MOBSET MUQBIL	FEMALE	SAUDI	1048220329	69	2	HD	3.3	CVC	3 TIMES	NIL	NIL	NIL	NIL	DM	HTN	YES	10.4	384	134.1	4.24	324		5.24	7.8	4.4	9.8
124	FAWSIYA KHALAF NASSER	FEMALE	SAUDI	1011197496	68	5	HD	3.3	CVC	3 TIMES	NIL	NIL	NIL	NIL	DM	HTN	NO	12.8	274	133.8	3.18	285		4.43	6.5	3.5	10.4
125	SAADA MAHDAA ALSHAMMRI	FEMALE	SAUDI	1025139005	71	2	HD	3.3	CVC	3 TIMES	NIL	NIL	NIL	NIL	DM	HTN	YES	12.5	328	132.2	4.42	248		7.13	11.5	4.4	12.2
126	FATHIMA OLAYAN ALNASSER	FEMALE	SAUDI	1001686342	66	3	HD	3.3	CVC	3 TIMES	NIL	NIL	NIL	NIL	NIL	HTN	YES	13.5	439	133.5	5.23	324		8.15	9.75	3.8	9.4
127	HAMOODA AHMAD BOATAMI	FEMALE	YEMEN	2134014048	55	10	HD	3.3	AVF	3 TIMES	NIL	NIL	NIL	NIL	NIL	HTN	YES	12.7	274	134.7	4.3	472		6.38	11.2	4.4	12.1
128	GHADEER ALI ALMOTORY	FEMALE	SAUDI	1106622663	21	5	HD	3.3	CVC	3 TIMES	NIL	NIL	YES	NIL	NIL	HTN	NO	11.8	368	136.2	4.5	374		5.14	10.5	4.5	10.5
129	BADRIYIA ABDULAZIZ ALTUFAIL	FEMALE	SAUDI	1009062629	57	2	HD	3.3	CVC	3 TIMES	NIL	NIL	NIL	NIL	NIL	HTN	YES	14.2	542	134.4	3.94	278		3.15	10.4	3.8	11.2
130	SARA MENNA ALSHAMMRY	FEMALE	SAUDI	1053725055	38	6	HD	3.3	CVC	3 TIMES	NIL	NIL	YES	NIL	NIL	HTN	YES	13.5	439	136.2	5.12	454		NIL	9.8	3.7	9.7
131	FATMA ONBRAN	FEMALE	SAUDI	1025126275	61	2	HD	3.3	CVC	3 TIMES	NIL	NIL	NIL	NIL	DM	HTN	YES	12.4	365	134.7	4.18	316		6.28	9.3	3.3	10.2
132	EMAN SAYED MOHD	FEMALE	SUDAN	1044444832	66	3	HD	3.3	AVF	3 TIMES	NIL	NIL	NIL	NIL	DM	HTN	YES	11.7	432	135.23	4.15	214		8.13	11.5	4.4	10.3
133	CHERRY MANTA MANAWATOA	FEMALE	PHILIPPINE	2413192028	46	5	HD	3.3	AVF	3 TIMES	NIL	NIL	NIL	NIL	DM	HTN	YES	11.8	285	133	3.79	245		6.54	6.9	3.3	11.5
134	DERZIA MUGEH ALRASHIDY	FEMALE	SAUDI	1033289503	67	10	HD	3.3	CVC	3 TIMES	NIL	NIL	NIL	NIL	DM	HTN	YES	13.2	316	133.8	4.15	285		5.2	10.5	1.98	10.5
135	GABLA AWAD ZAID ALSHAMMRY	FEMALE	SAUDI	1016237024	72	7	HD	3.3	AVF	3 TIMES	NIL	NIL	NIL	NIL	DM	HTN	YES	13.5	284	134.31	3.72	345		6.7	4.2	3.56	9.8
136	HISSAH SALEH HAMED	FEMALE	SAUDI	1061502397	40	4	HD	3.3	AVF	3 TIMES	NIL	NIL	NIL	NIL	DM	HTN	YES	12.4	418	134.5	5.12	446		7.2	3.9	4.21	10.6
137	MAHA LAFI ALSHAMMRY	FEMALE	SAUDI	1040975771	57	5	HD	3.3	AVF	3 TIMES	NIL	NIL	NIL	NIL	DM	HTN	YES	10.8	445	134.8	4.38	287		8.4	9.8	4.8	12.5
138	MODI ABDULLAH MOHAMMAD ALI	FEMALE	SAUDI	1018941904	58	4	HD	3.3	AVF	3 TIMES	NIL	NIL	NIL	NIL	DM	HTN	YES	11.4	386	132.7	4.45	434		7.32	10.5	3.9	9.7
139	NOWAYER FAHAD ALSHAMMRY	FEMALE	SAUDI	1010784369	55	3	HD	3.3	AVF	3 TIMES	NIL	NIL	NIL	NIL	DM	HTN	YES	13.5	524	134.5	3.65	387		6.58	11.4	4.2	10.4
140	NAMA MOHD ABDULLAH SALEH	FEMALE	YEMEN	2041415767	62	6	HD	3.3	AVF	3 TIMES	NIL	NIL	NIL	NIL	DM	HTN	YES	15.2	486	135.8	5.34	286		NA	9.35	3.5	11.2
141	HESSA MOHANNA ALSHAMMRY	FEMALE	SAUDI	1008572107	52	4	HD	3.3	CVC	3 TIMES	NIL	NIL	NIL	NIL	NIL	HTN	YES	13.3	443	136.2	3.35	318		5.34	10.6	4.7	10.8
142	SADI SAAD ALSHAMMRY	FEMALE	SAUDI	1036850970	65	7	HD	3.3	CVC	3 TIMES	NIL	NIL	NIL	NIL	DM	HTN	YES	10.8	218	133.8	4.14	288		5.28	5.1	3.8	9.7
143	BUGSHA DAHI AL HAMAZAANI	FEMALE	SAUDI	103296	52	3	HD	3.3	CVC	3 TIMES	NIL	NIL	NIL	NIL	DM	HTN	YES	11.5	284	134.5	3.94	324		7.52	4.9	2.9	11.4
144	SALAWA HSAAN ALERMANI	FEMALE	SAUDI	1017728377	50	1	HD	3.3	CVC	3 TIMES	NIL	NIL	NIL	NIL	NIL	HTN	YES	18.6	179	135.72	4.2	287		6.81	11.2	5.7	12.5
145	DAMITHA DAHAM ALSHAMMRY	FEMALE	SAUDI	1095528905	74	7	HD	3.3	AVF	3 TIMES	YES	PSEUDOMONAS AEROGINOSA	YES	NIL	DM	NIL	YES	14.2	428	136.4	5.15	198		8.45	10.31	1.78	9.8
146	MAZINA RAWTHEM ALSHAMMRY	FEMALE	SAUDI	1003235601	75	9	HD	3.3	CVC	3 TIMES	NIL	NIL	NIL	NIL	NIL	HTN	YES	12.3	342	134.8	4.32	224		6.71	9.34	4.9	10.4
147	NAMSHAH MOHD DUBAYYAH ALSHAMMRY	FEMALE	SAUDI	1035959764	67	1	HD	3.3	CVC	3 TIMES	NIL	NIL	NIL	NIL	DM	HTN	YES	13.4	355	133.94	4.4	355		NA	10.3	3.7	11.2
148	KHAUT OMAR MOHD	FEMALE	SAUDI	1040855593	58	3	HD	3.3	AVF	3 TIMES	NIL	NIL	YES	NIL	DM	HTN	YES	11.8	528	137.8	3.71	184		5.21	4.55	2.34	8.9
149	HAMDA ALI MOHAMMAD	FEMALE	SAUDI	1023748344	65	2	HD	3.3	CVC	3 TIMES	NIL	NIL	NIL	NIL	DM	HTN	YES	16.4	322	136.4	3.24	424		7.74	3.74	4.05	10.3
150	SARA RASHEED	FEMALE	SAUDI	1020550248	57	1	HD	3.3	CVC	3 TIMES	NIL	NIL	NIL	NIL	DM	HTN	YES	12.3	522	135.8	4.65	377		NA	9.34	3.42	10.5
151	WADHHA SALEH RASHEED	FEMALE	SAUDI	1094840772	62	1	HD	3.3	CVC	3 TIMES	NIL	NIL	NIL	NIL	DM	HTN	YES	16.3	438	144.3	5.01	218		5.44	7.8	4.3	12.3
152	NOORA AHAMAD ALGHANY	FEMALE	SAUDI	1088667553	60	2	HD	3.3	AVF	3 TIMES	NIL	NIL	NIL	NIL	NIL	HTN	YES	5.3	209	140	4.3	332		NA	4	NA	10.6
153	ALIYA SAUD A ALTAMIMI	FEMALE	SAUDI	1026567600	57	3	HD	3.3	CVC	3 TIMES	NIL	NIL	NIL	NIL	DM	HTN	YES	31.6	335	139	3.28	94		NA	4.85	NA	8.4
154	BADRIYA ZEID ALSHAMMRY	FEMALE	SAUDI	1027592516	58	4	HD	3.3	CVC	3 TIMES	YES	KLEBSIELLA PNEUMONIAE	YES	NIL	DM	HTN	YES	20.6	614	140.42	6.61	408		NA	8.13	1.77	8.3
155	MARIYAM AUWED ALSHAMMARY	FEMALE	SAUDI	1094254180	57	6	HD	3.3	CVC	3 TIMES	YES	ENTEROBACTOR CLOACAE	YES	NIL	DM	HTN	YES	16	369	139.09	3.64	298		NA	9.69	2.76	9.5
156	MAHA NAIF MOHD ALSHMMRY	FEMALE	SAUDI	1014918906	36	3	HD	3.3	CVC	3 TIMES	NIL	NIL	NIL	NIL	DM	HTN	YES	17.8	526	129.57	4.27	170		NIL	14.25	6.4	12.9
157	KHALID HAMOOD ALSHAMMRY	MALE	SAUDI	1035094133	63	8	HD	3.3	AVF	3 TIMES	NIL	NIL	NIL	NIL	DM	HTN	YES	13.9	330	136.66	4.58	211		6.81	6.47	6.08	12.18
158	JAWZA M ALKHALAF	FEMALE	SAUDI	1027010659	75	2	HD	3.3	AVF	3 TIMES	NIL	NIL	NIL	NIL	DM	HTN	YES	10	452	133	5.16	247		8.47	13.35	13.1	10.6
159	BANDER MOHAMMED	MALE	SAUDI	1007813700	50	4	HD	3.3	AVF	3 TIMES	NIL	NIL	NIL	NIL	DM	HTN	NO	14.9	336	135.43	3.39	267		6.45	10.52	NIL	10.2
160	ABDULLAH SALEH AL MURSHID	MALE	SAUDI	1007742248	85	3	HD	3.3	CVC	3 TIMES	NIL	NIL	NIL	NIL	DM	HTN	NO	24.6	665	128	5.03	312		NIL	8.91	NIL	11.7
161	SALAF DOKKI SALEM ALSRYHY	MALE	SAUDI	1007767963	49	7	HD	3.3	CVC	3 TIMES	YES	STAPHYLOCOCCUS EPIDERMIDIS	YES	NIL	NIL	HTN	NO	13.9	196	135	3.31	63		7.25	10.88	4.8	13.6
162	KHALID MOHAMMED AL SHAMMARY	MALE	SAUDI	1079544530	36	3	HD	3.3	CVC	3 TIMES	NIL	NIL	NIL	NIL	NIL	HTN	NO	12.9	614	131.7	5.17	307		7.56	14.94	NIL	11.3
163	LEHAILEM ESHAWI ALSHAMMRY	MALE	SAUDI	1003449301	75	3	HD	3.3	AVF	3 TIMES	NIL	NIL	NIL	NIL	NIL	HTN	NO	7.5	345	133	4.3	113		5	5.7	2.4	8.1
164	BANDER MESHAL AL ANEZY	MALE	SAUDI	1130713140	30	4	HD	3.3	CVC	3 TIMES	NIL	NIL	NIL	NIL	DM	HTN	NO	13.2	693	137.69	5.32	291		NIL	5.81	NIL	12.1
165	SAAD FAHAD ALSHAMMRY	MALE	SAUDI	1036521605	38	3	HD	3.3	CVC	3 TIMES	NIL	NIL	NIL	NIL	DM	HTN	NO	23.1	756	137.73	3.89	368		5.47	7.95	NIL	9.5
166	FAHAD UGLA MUSLEM ALSHAMMRY	MALE	SAUDI	1009544113	75	7	HD	3.3	AVF	3 TIMES	NIL	NIL	NIL	NIL	DM	HTN	NO	13	667	132.3	4	315		7	7.3	1.5	10.1
167	BANDER NAIF AL SHAMMARY	MALE	SAUDI	1006183907	52	5	HD	3.3	AVF	3 TIMES	NIL	NIL	NIL	NIL	DM	HTN	NO	7.9	874	135	4.5	300		NIL	6.1	NIL	10.5
168	ABDULAZIZ HAMOUD ABDULRAHMAN ALSHAMMRY	MALE	SAUDI	1079527774	36	2	HD	3.3	AVF	3 TIMES	NIL	NIL	NIL	NIL	DM	HTN	NO	17.3	876	131	4.3	277		NIL	9	NIL	10.1
169	ABDULKARIM MOHD MSAD	MALE	YEMEN	2191308457	55	7	HD	3.3	AVF	3 TIMES	NIL	NIL	NIL	NIL	DM	HTN	NO	11.5	1001	135	4.5	313		7.9	8	1.9	10.6
170	ABO ALQASSIM ABDULRAHMAN	MALE	SUDAN	2432354724	70	7	HD	3.3	AVF	3 TIMES	NIL	NIL	NIL	NIL	DM	HTN	NO	6.8	339	129	5.4	342		6.9	7.13	2.1	10.6
171	AHMAD SAEED ALMUKHTAR	MALE	SUDAN	2280718897	66	5	HD	3.3	AVF	3 TIMES	NIL	NIL	NIL	NIL	DM	HTN	NO	4.6	203	133	3.6	218		5.4	6.8	1.9	10.8
172	ESSA BASHEER MOHSEN ALSHAMMRY	MALE	SAUDI	1124890342	60	1	HD	3.3	AVF	3 TIMES	NIL	NIL	NIL	NIL	DM	HTN	NO	5.8	208	134.2	3.9	210		5.7	5.9	2.5	9.8
173	LAMIYA MOHAMMED AL SHAMMARY	FEMALE	SAUDI	1107794875	20	3	HD	3.3	AVF	3 TIMES	NIL	NIL	NIL	NIL	DM	HTN	NO	4.9	322	133.8	4.4	322		4.8	7.2	1.8	11.2
174	MOHAMMED HAMOUD NASSER	MALE	SAUDI	1010397089	45	3.6	HD	3.3	AVG	3 TIMES	NIL	NIL	NIL	NIL	DM	HTN	NO	7.8	348	132.9	4.8	374		6.2	6.7	3.2	12.4
175	BARAKKAH AYYADHA BIN ALAZAMI	MALE	SAUDI	1006366114	61	1	HD	3.3	CVC	3 TIMES	NIL	NIL	NIL	NIL	DM	HTN	NO	8.2	420	134.5	4.1	442		4.9	5.4	4.1	10.2
176	RASHEED SULAIMAN ALRASHIDY	MALE	SAUDI	1038540397	56	3	HD	3.3	AVF	3 TIMES	NIL	NIL	NIL	NIL	DM	HTN	NO	10.1	374	134.3	3.8	385		6.6	8.2	3.2	9.8
177	DHAHAWI ESSA FARHAN ALSHAMMRY	MALE	SAUDI	1014760951	59	4	HD	3.3	AVF	3 TIMES	NIL	NIL	NIL	NIL	DM	HTN	NO	10.1	248	133	5.8	214		5.2	11.2	NIL	10.8
178	HUSSEIN MUTLAQ JARALLAH ALSHAYYA	MALE	SAUDI	1041563311	66	5	HD	3.3	AVF	3 TIMES	NIL	NIL	NIL	NIL	DM	HTN	NO	11.4	224	133.8	4.9	215		NIL	7.5	NIL	10.2
179	FERAJ FUZAN FAIZ ALSHAMMRY	MALE	SAUDI	1041563311	69	10	HD	3.3	AVF	3 TIMES	NIL	NIL	NIL	NIL	DM	HTN	YES	12.1	528	135.5	3.3	210		6.2	NIL	NIL	11.1
180	RASHEED ABDULLAH ALRASHID	MALE	SAUDI	1058219237	66	3	HD	3.3	AVF	3 TIMES	NIL	NIL	NIL	NIL	DM	HTN	YES	13.1	528	133.8	3.8	248		6.8	7.9	1.7	10.1
181	KHULAIF MOHAMMAD KHALAIF ALSHAMMRY	MALE	SAUDI	1013037203	69	6	HD	3.3	CVC	3 TIMES	NIL	NIL	NIL	NIL	DM	HTN	YES	11.2	498	133.5	4.8	228		5.8	9.8	3.9	11.7
182	SAAD JUBRAN ALSHAMMRY	MALE	SAUDI	1073167825	29	6	HD	3.3	AVF	3 TIMES	NIL	NIL	NIL	NIL	DM	HTN	NO	9.7	442	134.5	5.4	244		5.5	9.1	NIL	9.9
183	FAHAD BIN HAMUD AL TAMIMI	MALE	SAUDI	1017302520	47	2	HD	3.3	AVF	3 TIMES	NIL	NIL	NIL	NIL	DM	HTN	YES	10.2	284	135.2	4.7	320		7.1	8.2	1.7	10.2
184	MOHD YOUSEF ALSHAMMRY	MALE	SAUDI	1023467002	56	2	HD	3.3	CVC	3 TIMES	YES	PSEUDOMONAS AEROGINOSA	YES	NIL	DM	HTN	YES	9.8	228	134	4.2	448		5.8	6.2	NIL	9.9
185	NAIF EID BADER ALSHAMMRY	MALE	SAUDI	1002808838	57	2	HD	3.3	CVC	3 TIMES	NIL	NIL	NIL	NIL	DM	HTN	YES	10.4	324	135.1	4.4	298		5.9	6.2	NIL	9.8
186	MOHAMMED ABDEL FATAH	MALE	PAKISTAN	1009143197	51	3.6	HD	3.3	AVF	3 TIMES	NIL	NIL	NIL	NIL	DM	HTN	YES	9.9	208	133.5	4.5	277		5.1	5.2	2.9	12.1
187	AHMAD ABDUQADER SALEEM IDREES	MALE	SUDAN	1073167825	66	8	HD	3.3	AVF	3 TIMES	NIL	NIL	NIL	NIL	DM	HTN	YES	11.2	320	135	3.8	310		6.2	8.2	NIL	10.7
188	AMIR MOHD ALZAWLI	MALE	SUDAN	6105292132	50	2	HD	3.3	AVF	3 TIMES	NIL	NIL	NIL	NIL	DM	HTN	NO	7.9	330	134.2	4.2	324		5.8	6.9	1.8	11.1
189	GULAM MUBARAK HUSSEIN	MALE	BANGLADESH	2262709542	52	2	HD	3.3	CVC	3 TIMES	NIL	NIL	NIL	NIL	DM	HTN	YES	9.8	385	133.8	4.4	285		4.8	5.9	NIL	11.4
190	MOHD ABDULAZIZ ADAM	MALE	INDIAN	2167285929	36	5	HD	3.3	AVG	3 TIMES	NIL	NIL	NIL	NIL	DM	HTN	YES	9.8	210	134.5	3.9	222		5.1	4.8	3.3	12.4
191	ABDULAH DLGAIM ALSHAMMRY	MALE	SAUDI	1073167825	42	3	HD	3.3	AVF	3 TIMES	NIL	NIL	NIL	NIL	DM	HTN	YES	10.75	329	133.15	2.9	322		6.1	NIL	NIL	10.8
192	ABDULAZIZ ABDELHADI KHALID	MALE	SAUDI	1106416488	26	1	HD	3.3	CVC	3 TIMES	NIL	NIL	NIL	NIL	DM	HTN	YES	7.9	298	134.15	4.5	344		6.2	4.9	2.2	9.9
193	MOHD HILAL MOHD ALANEZI	MALE	SAUDI	1038137210	50	2	HD	3.3	CVC	3 TIMES	NIL	NIL	NIL	NIL	DM	HTN	YES	8.7	390	133.1	4.4	278		5.9	6.8	1.9	10.3
194	ZAID YAHYA ALSHAMMRY	MALE	SAUDI	1081549584	56	2	HD	3.3	AVF	3 TIMES	NIL	NIL	NIL	NIL	DM	HTN	YES	10.1	280	133.1	4.2	224		4.8	7.2	4.1	11.2
195	ABDULAZIZ OMAR MOHD ALTAMIMI	MALE	SAUDI	1081549584	52	1	HD	3.3	CVC	3 TIMES	NIL	NIL	NIL	NIL	DM	HTN	YES	11.2	324	135.8	3.9	312		5.8	7.5	2.7	12.2
196	ABDULAZIZ NAYIDH SIRA ALSIRA	MALE	SAUDI	1040855585	60	1	HD	3.3	CVC	3 TIMES	NIL	NIL	NIL	NIL	NIL	HTN	YES	9.8	428	135.4	5.1	288		4.1	8.7	NIL	10.5
197	AHMAD FAHAD IBRAHIM	MALE	SAUDI	1002808838	5	7	HD	3.3	AVF	3 TIMES	NIL	NIL	NIL	NIL	DM	HTN	YES	11.1	388	133.8	4.5	194		5.5	5.4	2.2	11.4
198	KHALID NAZAAL SAQER ALSHAMMRY	MALE	SAUDI	1038899546	60	1	HD	3.3	CVC	3 TIMES	NIL	NIL	NIL	NIL	DM	HTN	YES	10.5	298	133.5	4.8	348		4.4	4.3	2.7	10.6
199	ABDUL RAZAK AL SHAMMARY	MALE	SAUDI	1007731258	37	5	HD	3.3	AVF	3 TIMES	NIL	NIL	NIL	NIL	DM	HTN	NO	9.5	310	134.2	3.7	279		6.8	5.7	2.3	10.4
200	YOUSEF AWAD ALRASHIDY	MALE	SAUDI	1052048137	56	3	HD	3.3	AVF	3 TIMES	NIL	NIL	NIL	NIL	DM	HTN	YES	8.9	244	133.4	4.2	284		5.55	5.2	NIL	9.5
201	ABDULMONAM QUAID ALSHAMMRY	MALE	SAUDI	1027657285	66	1	HD	3.3	CVC	3 TIMES	NIL	NIL	NIL	NIL	DM	HTN	YES	9.7	354	136.8	3.9	275		4.98	4.8	2.7	11.5
202	AHMAD ADULRAHMAN ALSHAIKH	MALE	SYRIA	2029729445	65	3	HD	3.3	AVF	3 TIMES	NIL	NIL	NIL	NIL	DM	HTN	YES	10.5	436	133.5	4.18	324		5.5	6.4	2.5	12.3
203	KHALID MOHD BADAWI	MALE	EGYPT	2313247807	57		HD	3.3	AVF	3 TIMES	NIL	NIL	NIL	NIL	DM	HTN	NO	11.7	276	134.7	5.16	248		6.8	7.8	1.6	10.5
204	GHAZI JABER SHALDAN	MALE	PALESTINE	2018422366	55	1	HD	3.3	AVF	3 TIMES	NIL	NIL	NIL	NIL	DM	HTN	NO	10.2	198	136.2	4.34	318		4.9	5.9	3.2	11.4
205	SULAIMAN OMAR OMAR SALM	MALE	SUDAN	41327104030	42	10	HD	3.3	CVC	3 TIMES	NIL	NIL	NIL	NIL	DM	HTN	NO	12.4	324	133.5	4.4	248		6.2	5.55	3.2	10.8
206	NUHAYRAH ADWN ALSHAMMRI	FEMALE	SAUDI	1003708805	68	3	HD	3.3	CVC	3 TIMES	NIL	NIL	NIL	NIL	DM	HTN	NO	9.8	448	132.9	4.5	354		7.8	4.2	3.8	10.4
