# Supplementary material for: Infectious disease outcomes in end-stage renal disease: the influence of dialysis type on patient vulnerability in Hail region
Source: Front Med (Lausanne). 2026 Jun 25;13:1823284. doi: 10.3389/fmed.2026.1823284 (PMC13347288; doi:10.3389/fmed.2026.1823284)
Supplement: Supplementary file 3 [file Table_3.XLSX]

## Sheet: 2023
2023
2023
#	NAME	GENDER	NATIONALITY	MRN	AGE	DURATION OF	ACCESS	TYPE OF	DURATION OF DIALYSIS	FREQUENCY OF	ANY INFECTION	MOST SEVERE	NO OF HOSPITALIZATION	IS IT DIALYSIS RELATED	PRIMARY CAUSE OF	CO MORBIDITIES	SMOKING STATUS	UREA	CREATININE	SODIUM	POTASSIUM	URIC ACID	HBA1C	FBS	CRP	HB
						DIALYSIS		DIALYSIS	TREATMENT	DIALYSIS TREATMENT		INFECTION	DUE TO INFECTION	INFECTIONS	ESRD
1	MOHAMMED JARALLAH ALKHALIF	MALE	SAUDI	410607	58	5	PD CATH	PD	9HOURS	DAILY	YES	STAPHYLOCOCCUS EPIDERMIDIS	NIL	YES	DM	HTN	NO	15.7	491	131	4.3	295	6.5	112	0.8	10.2
2	WASNAH SAKET AL SHAMMARY	FEMALE	SAUDI	169745	47	9MONTHS	PD CATH	PD	9HOURS	DAILY	NO	NIL	NIL	NIL	HTN	NIL	NO	19.7	1049	130.11	4.12	245	4.8	98	NIL	12
3	OHOUD FAHEAD AL ANEZY	FEMALE	SAUDI	408474	28	9	PD CATH	PD	9HOURS	DAILY	NO	NIL	NIL	NIL	HTN	NIL	NO	19.7	1049	130.11	4.12	334	5	87	NIL	9.67
4	AHMED NAZAL AL SHAMMARY	MALE	SAUDI	590139	54	5	PD CATH	PD	9HOURS	DAILY	NO	NIL	NIL	NIL	DM	NIL	NO	15.4	1222	132.75	3.9	324	6.8	134	NIL	10.7
5	RAWAH MUHILY AL SHAMMARY	FEMALE	SAUDI	399858	15	3	PD CATH	PD	9HOURS	DAILY	NO	NIL	NIL	NIL	NIL	NIL	NO	16.8	354	130.7	3.65	190	NIL	88	NIL	10.7
6	FAHAD ABDULLAH AL OBAID	MALE	SAUDI	601434	61	3.6	PD CATH	PD	9HOURS	DAILY	NO	NIL	NIL	NIL	DM	HTN	YES	26.8	986	138.8	4.33	180	5.36	100	0.8	12.9
7	FAWZIYA SAKIT AL KHALDI	FEMALE	SAUDI	441507	55	5	PD CATH	PD	9HOURS	DAILY	NO	NIL	NIL	NIL	DM	HTN	NO	11.1	477	128.43	3.14	204	9.66	187	1.5	9.66
8	FAWAZ SALEH AL SHAMMARY	MALE	SAUDI	248407	39	3	PD CATH	PD	9HOURS	DAILY	NO	NIL	NIL	NIL	HTN	NIL	YES	21	1590	133.81	5.12	347	9.66	178	0.5	9.8
9	RAKIAH AMHSEN AL BASHRI	FEMALE	SAUDI	245991	54	9	PD CATH	PD	9HOURS	DAILY	NO	NIL	NIL	NIL	HTN	NIL	NO	10.6	760	134.44	3.68	324	4	91.98	NIL	8
10	NAZA IBRAHIM AL REFAI	FEMALE	SAUDI	34732	57	1	PD CATH	PD	9HOURS	DAILY	NO	NIL	NIL	NIL	DM	HTN	NO	11.4	449	132.66	3.27	277	10	385.02	NIL	12.9
11	ABDULLA SOHIL AL RASHIDY	MALE	SAUDI	572833	28	5	PD CATH	PD	9HOURS	DAILY	NO	NIL	NIL	NIL	HTN	NIL	NO	17.9	1286	135.66	4.53	302	4.6	4.65	1.29	7.9
12	MUSLEM SAAD AL KHOWAITER	MALE	SAUDI	438490	19	4	PD CATH	PD	9HOURS	DAILY	NO	NIL	NIL	NIL	HTN	NIL	NO	19	344	130.5	3.09	240	4.64	7.37	3.92	10
13	MASTWRAH MOHAMMED AL ANAZY	FEMALE	SAUDI	257184	49	8	PD CATH	PD	9HOURS	DAILY	NO	NIL	NIL	NIL	HTN	NIL	NO	17.8	719	135.26	3.6	410	5	5.05	NIL	10.4
14	MOHAMMED ABDULAZIZ ALABDOUH	MALE	SAUDI	325630	60	2	PD CATH	PD	9HOURS	DAILY	NO	NIL	NIL	NIL	DM	HTN	NO	8.1	205	129.42	3.12	181	6.3	7.37	5.05	8.4
15	SUMAYYAH BURAK SAEED	FEMALE	SUDANEESE	9011805	32	5	PD CATH	PD	9HOURS	DAILY	NO	NIL	NIL	NIL	DM	HTN	NO	20.4	799	132.11	5.12	616	9.63	15.6	NIL	12.9
16	NUWAYHI MURAIZEIQ ALRESHIDI	MALE	SAUDI	629316	51	6	PD CATH	PD	9 HOURS	DAILY	YES	PSEUDOMONAS PUTIDA	NIL	NIL	HTN	NIL	NO	20.4	778	138.87	3.68	308	NIL	5.43	NIL	12.1
17	SAFAYA SAADI ALI AL SHAMMARY	FEMALE	SAUDI	430585	67	3	PD CATH	PD	9HOURS	DAILY	NO	NIL	NIL	NIL	HTN	NIL	NO	13.5	571	7.39	3.16	453	7.58	7.39	15.8	8.3
18	TASNIM SAMI ARABI	FEMALE	SUDANEESE	686667	14	10	PD CATH	PD	9HOURS	DAILY	NO	NIL	NIL	YES	DM	NIL	NO	11.7	1129	140	3.63	298	NIL	5.29	NIL	11.2
19	RAHAF MASHOJ AL SHAMMARY	FEMALE	SAUDI	549621	18	4	PD CATH	PD	9HOURS	DAILY	NO	NIL	NIL	NIL	HTN	NIL	NO	11.5	640	135.72	3.26	332	NIL	4.97	NIL	12
20	NOURAH SALIH AL SAIF	FEMALE	SAUDI	507162	49	7	PD CATH	PD	9HOURS	DAILY	NO	NIL	NIL	NIL	DM	HTN	NO	12.3	702	138	4.19	419	NIL	5.46	NIL	10.1
21	WADHA HAMOUD AL QFEI	FEMALE	SAUDI	556926	52	5	PD CATH	PD	9HOURS	DAILY	NO	NIL	NIL	NIL	DM	HTN	NO	10.3	727	139.63	3.91	391	NIL	9.58	NIL	10.4
22	HANAN HABIB AL SHAMMARY	FEMALE	SAUDI	380410	29	3	PD CATH	PD	9HOURS	DAILY	NO	NIL	NIL	NIL	DM	HTN	NO	21	1014	132.29	4.97	349	NIL	6.27	1.45	10.07
23	ABDULRAHMAN ALI MAHAMAD	MALE	YEMANI	566185	28	2	PD CATH	PD	9HOURS	DAILY	NO	NIL	NIL	NIL	HTN	NIL	NO	25.1	913	133.59	5.17	436	7.05	19.73	NIL	13.43
24	NOEYR SALIM AL SHAMMARY	FEMALE	SAUDI	348593	54	3	PD CATH	PD	9HOURS	DAILY	NO	NIL	NIL	NIL	HTN	NIL	NO	14.7	536	134.09	4.03	404	4.8	4.62	NIL	11.3
25	HAIFA SHAFGAH AL SHAMMARY	FEMALE	SAUDI	559941	47	5	PD CATH	PD	9HOURS	DAILY	NO	NIL	NIL	NIL	HTN	NIL	NO	14.7	676	137	3.99	292	5	5.4	NIL	10.1
26	SALEH MASHAN AL SHAMMARY	MALE	SAUDI	363461	53	5	PD CATH	PD	9HOURS	DAILY	NO	NIL	NIL	NIL	HTN	NIL	NO	21.1	650	133.81	4.59	359	9.98	7.33	1.3	11.6
27	HUSSEIN SAUD AL SLITI	MALE	SAUDI	220466	37	5.1	PD CATH	PD	9HOURS	DAILY	NO	NIL	NIL	NIL	DM	HTN	YES	16.3	1000	138.31	5	378	4	5.3	NIL	11.9
28	ALNIAH MOTER AL SHAMMARY	FEMALE	SAUDI	197561	76	4.6	PD CATH	PD	9HOURS	DAILY	NO	NIL	NIL	NIL	DM	HTN	NO	11.3	709	140	3.8	140	9.3	11.5	NIL	13.5
29	EIDA HAMAD ALOTABI	FEMALE	SAUDI	600031	72	4	PD CATH	PD	9HOURS	DAILY	YES	STAPHYLOCOCCUS AUREUS	1	YES	DM	HTN	NO	11.8	533	126	2.6	272	8	12.7	NIL	9.6
30	FAWZIYA SALEM AL SHAMMARY	FEMALE	SAUDI	215218	56	4	PD CATH	PD	9HOURS	DAILY	NO	NIL	NIL	NIL	DM	HTN	NO	14.8	565	138	4.1	398	NIL	6.3	NIL	11
31	ALI EID AL SHAMMARY	MALE	SAUDI	260334	46	3.7	PD CATH	PD	9HOURS	DAILY	NO	NIL	NIL	NIL	DM	HTN	NO	11.4	747	121.98	3.08	223	6.84	7.9	NIL	9
32	SAUD SALEM SULEMAN BAQAAR	MALE	SAUDI	228426	66	1	PD CATH	PD	9HOURS	DAILY	NO	NIL	NIL	NIL	HTN	NIL	NO	19.1	756	135.9	3.79	356	4.69	4.21	NIL	10.42
33	MOHAMMED SAAD AL TAMIMI	MALE	SAUDI	386479	27	1	PD CATH	PD	9HOURS	DAILY	NO	NIL	NIL	NIL	DM	HTN	NO	16.6	1129	139.7	4.28	422	10.24	3.96	1.76	7.869
34	ABDULHAKEEM AWAD AL RASHIDI	MALE	SAUDI	310355	29	1	PD CATH	PD	9HOURS	DAILY	NO	NIL	NIL	NIL	DM	HTN	YES	15.7	1113	130.57	4.6	362	9,52	24.96	NIL	1O
35	KANA NAYAF AL SHAMMARY	FEMALE	SAUDI	312445	60	2MONTHS	PD CATH	PD	9HOURS	DAILY	NO	NIL	NIL	NIL	DM	HTN	NO	11.9	388	133.4	6.74	351	13.06	17.25	NIL	14.1
36	SHOA ZAIED AL SHAMMARY	FEMALE	SAUDI	548189	39	4	PD CATH	PD	9 HOURS	DAILY	NO	NIL	NIL	NIL	HTN	NIL	NO	14.3	882	130.98	3.34	433	NIL	6.4	2.4	8.8
37	MOHAMMED SULAIMAN AL SHAMMARY	MALE	SAUDI	283610	59	4	PD CATH	PD	9HOURS	DAILY	NO	NIL	NIL	NIL	HTN	NIL	NO	6.5	258	133.53	5.6	331	6.77	2.8	NIL	7.934
38	MASHARI SAADDN ALBLEOE	MALE	SAUDI	207811	40	7MONTHS	PD CATH	PD	9HOURS	DAILY	NO	NIL	NIL	NIL	DM	HTN	YES	16.4	652	131.81	5.86	336	8.47	13.05	2.42	10.04
39	SAUD KHALAF AL DUMAIDI	MALE	SAUDI	55455	42	3	PD CATH	PD	9HOURS	DAILY	NO	NIL	NIL	NIL	DM	HTN	NO	7.7	229	137.53	3.04	202	6.2	6.63	6.2	13.9
40	GARBI FADHEL AL SHAMMARY	MALE	SAUDI	590339	62	2	PD CATH	PD	9HOURS	DAILY	NO	NIL	NIL	NIL	HTN	NIL	NO	8	478	139.62	3.84	126	NIL	7.42	4.8	10.3
41	NOURA RASHEED AL TAMIMI	FEMALE	SAUDI	309344	30	1.5	PD CATH	PD	9HOURS	DAILY	NO	NIL	NIL	NIL	HTN	NIL	NO	23.2	1186	133.81	6.07	510	8.07	8.14	NIL	9.2
42	NOOF MOHAMMED AL SHAMMARY	FEMALE	SAUDI	111839	48	2	PD CATH	PD	9HOURS	DAILY	NO	NIL	NIL	NIL	DM	HTN	NO	15.9	835	130.38	4.59	364	5.02	5.62	3.3	13.8
43	GHARBIA SAUD AL SHAMMARY	FEMALE	SAUDI	267932	53	1	PD CATH	PD	9HOURS	DAILY	NO	NIL	NIL	NIL	DM	HTN	NO	8.8	700	128.59	4.76	308	10.3	8.39	NIL	10.4
44	ABDULAZIZ SAAD ALBAQAWI	MALE	SAUDI	238512	27	5MONTHS	PD CATH	PD	9HOURS	DAILY	YES	MRSA	NIL	YES	HTN	NIL	NO	18	923	134.39	5.02	457	5.64	4.93	1.2	10.1
45	SAIDA SHOSHAN AL SHAMMARY	FEMALE	SAUDI	265325	31	1	PD CATH	PD	9HOURS	DAILY	YES	STAPHYLOCOCCUS EPIDERMIDIS	NIL	YES	DM	HTN	NO	8	344	139.84	3.77	381	10.97	18.04	NIL	10.1
46	ARWA MOHAMMED HASSAN	FEMALE	YEMANI	562722	28	1	PD CATH	PD	9HOURS	DAILY	NO	NIL	NIL	NIL	DM	HTN	NO	13.8	233	136	4.1	214	9	13.4	NIL	11.6
47	ABDULMONAM QAID AL SHAMMARY	MALE	SAUDI	501844	60	7 MONTHS	PD CATH	PD	9HOURS	DAILY	NO	NIL	NIL	NIL	HTN	NIL	NO	26	1165	136	4.1	545	7	7.4	NIL	10.4
48	WASNAH SAKET AL SHAMMARY	FEMALE	SAUDI	169745	47	4MONTHS	PD CATH	PD	9HOURS	DAILY	YES	PSEUDOMONAS AERUGINOSA & ACHROMOBACTER SPECIES	NIL	NIL	HTN	NIL	NO	19	653	137	3.15	413	5.1	5	NIL	12
49	HELALAH SALEH AL SHAMMARY	FEMALE	SAUDI	215551	45	1	PD CATH	PD	9HOURS	DAILY	NO	NIL	NIL	NIL	HTN	NIL	NO	13.1	576	137.84	3.65	478	6.87	7.59	NIL	12.97
50	AMAL FALAH AL SHAMMARY	FEMALE	SAUDI	609409	23	8M0NTHS	PD CATH	PD	9HOURS	DAILY	NO	NIL	NIL	NIL	HTN	NIL	NO	13.7	878	133.12	4.6	319	4.92	4.84	NIL	12.2
51	NAIF SHAMEK AL RASHIDI	MALE	SAUDI	593677	24	2	PD CATH	PD	9HOURS	DAILY	NO	NIL	NIL	NIL	HYPOACTIVE BLADDER	NIL	NO	18.5	1089	129.65	4.05	445	NIL	5.51	10.9	8.5
52	AISHA HASKAN AL SHAMMARY	FEMALE	SAUDI	623076	35	2	PD CATH	PD	9HOURS	DAILY	NO	NIL	NIL	NIL	HTN	NIL	NO	16.2	1074	134.94	3.83	409	NIL	5.42	1	9.3
53	MASHAL AWAD AL SHAMMARY	MALE	SAUDI	568128	59	1	PD CATH	PD	9HOURS	DAILY	NO	NIL	NIL	NIL	DM	HTN,BPH	NO	15.7	974	134.04	3.56	344	7.17	12.93	NIL	16.1
54	SAADA OMAR AL SHAMMARY	FEMALE	SAUDI	119469	63	1	PD CATH	PD	9HOURS	DAILY	NO	NIL	NIL	NIL	HTN	NIL	NO	12.7	613	127.98	5.3	390	8.84	9.7	1.54	9.3
55	NOWAYER IBRAHIM ALKHALIL	FEMALE	SAUDI	31227	42	2	PD CATH	PD	9HOURS	DAILY	NO	NIL	NIL	NIL	HTN	NIL	NO	9.7	423	136	3.9	366	NIL	4.3	NIL	8.9
56	MUATH SLEM SAAD AL REMALI	MALE	SAUDI	601233	27	1	PD CATH	PD	9 HOURS	DAILY	NO	NIL	NIL	NIL	DM	HTN	NO	16.3	480	130.62	4.26	327	7.5	20.48	NIL	11.7
