# Supplementary material for: Infectious disease outcomes in end-stage renal disease: the influence of dialysis type on patient vulnerability in Hail region
Source: Front Med (Lausanne). 2026 Jun 25;13:1823284. doi: 10.3389/fmed.2026.1823284 (PMC13347288; doi:10.3389/fmed.2026.1823284)
Supplement: Supplementary file 4 [file Table_4.XLSX]

## Sheet: 2024
2024
2024
#	NAME	GENDER	NATIONALITY	MRN	AGE	DURATION OF	ACCESS	TYPE OF	DURATION OF DIALYSIS	FREQUENCY OF	ANY INFECTION	MOST SEVERE	NO OF HOSPITALIZATION	IS IT DIALYSIS RELATED	PRIMARY CAUSE OF	CO MORBIDITIES	SMOKING STATUS	UREA	CREATININE	SODIUM	POTASSIUM	URIC ACID	HBA1C	FBS	CRP	HB
						DIALYSIS		DIALYSIS	TREATMENT	DIALYSIS TREATMENT		INFECTION	DUE TO INFECTION	INFECTIONS	ESRD
1	MOHAMMED JARALLAH ALKHALIF	MALE	SAUDI	410607	58	5	PD CATH	PD	9HOURS	DAILY	NO	NIL	NIL	NIL	DM	HTN	NO	5	458	133.5	3.5	215	6.9	115	1.7	10
2	WASNAH SAKET AL SHAMMARY	FEMALE	SAUDI	169745	47	2	PD CATH	PD	9HOURS	DAILY	NO	NIL	NIL	NIL	HTN	NIL	NO	16.7	790	133	3.63	237	5.4	100	NIL	10.9
3	OHOUD FAHEAD AL ANEZY	FEMALE	SAUDI	408474	28	9	PD CATH	PD	9HOURS	DAILY	NO	NIL	NIL	NIL	HTN	NIL	NO	26.8	1372	129.8	5.63	300	4.8	96	NIL	7.4
4	AHMED NAZAL AL SHAMMARY	MALE	SAUDI	590139	54	5	PD CATH	PD	9HOURS	DAILY	NO	NIL	NIL	NIL	DM	NIL	NO	17	1300	132	4.36	375	5.27	157	NIL	11
5	RAWAH MUHILY AL SHAMMARY	FEMALE	SAUDI	399858	15	3	PD CATH	PD	9HOURS	DAILY	NO	NIL	NIL	NIL	NIL	NIL	NO	19.7	340	135.46	4.22	200	NIL	93	NIL	9.3
6	FAHAD ABDULLAH AL OBAID	MALE	SAUDI	601434	61	3.6	PD CATH	PD	9HOURS	DAILY	NO	NIL	NIL	NIL	DM	HTN	YES	22.1	816	137	4.39	245	6	111	NIL	10.43
7	FAWZIYA SAKIT AL KHALDI	FEMALE	SAUDI	441507	55	5	PD CATH	PD	9HOURS	DAILY	NO	NIL	NIL	NIL	DM	HTN	NO	16.3	396	131.04	3.44	260	9.81	176	NIL	10.5
8	ZAHWA FAHAD AL SAEEDI	FEMALE	SAUDI	228557	64	2	PD CATH	PD	9HOURS	DAILY	NO	NIL	NIL	NIL	HTN	NIL	NO	13.4	279	135.54	5.46	425	8.28	174.96	NIL	12.67
9	ISMAEL AHMED MOUSA	MALE	YEMANI	507618	30	2	PD CATH	PD	9HOURS	DAILY	NO	NIL	NIL	NIL	HTN	NIL	YES	26.4	1665	130.04	4.27	490	NIL	89.46	NIL	10.6
10	RAKIAH AMHSEN AL BASHRI	FEMALE	SAUDI	245991	54	9	PD CATH	PD	9HOURS	DAILY	NO	NIL	NIL	NIL	HTN	NIL	NO	14	830	134	3.57	276	NIL	108.54	NIL	10.3
11	HAMOUD SULAIMAN AL SHAMMARY	MALE	SAUDI	434284	52	2	PD CATH	PD	9HOURS	DAILY	NO	NIL	NIL	NIL	HTN	NIL	NO	13.4	993	130.56	4.63	462	6.74	12.65	NIL	11.78
12	ABDULLA SOHIL AL RASHIDY	MALE	SAUDI	572833	28	5	PD CATH	PD	9HOURS	DAILY	YES	E COLI	NIL	YES	HTN	NIL	NO	22.7	1247	131.87	4.11	340	NIL	6.02	2.59	10.1
13	YOUSEF ABDULRAHMAN AL KHALIL	MALE	SAUDI	202993	27	1	PD CATH	PD	9HOURS	DAILY	NO	NIL	NIL	NIL	HTN	NIL	NO	13.7	686	138.93	4.2	466	5.1	4.96	NIL	14.1
14	MASTWRAH MOHAMMED AL ANAZY	FEMALE	SAUDI	257184	49	8	PD CATH	PD	9HOURS	DAILY	NO	NIL	NIL	NIL	HTN	NIL	NO	13.3	694	135.35	3.89	385	NIL	4.74	NIL	11.09
15	SULTAN RAMDAN AL ANAZI	MALE	SAUDI	571055	47	1	PD CATH	PD	9HOURS	DAILY	NO	NIL	NIL	NIL	DM	HTN	NO	20.3	1499	136.94	4.56	395	NIL	4.31	NIL	12.5
16	SUMAYYAH BURAK SAEED	FEMALE	SUDANEESE	9011805	32	2	PD CATH	PD	9HOURS	DAILY	NO	NIL	NIL	NIL	DM	HTN	NO	13.3	622	134.56	3.56	438	9.3	19	NIL	13.1
17	SAFAYA SAADI ALI AL SHAMMARY	FEMALE	SAUDI	430585	67	3	PD CATH	PD	9HOURS	DAILY	NO	NIL	NIL	NIL	HTN	NIL	NO	9.6	481	130	3.42	409	6	12.15	NIL	8.56
18	NUWAYHI MURAIZEQ AL RASHIDI	MALE	SAUDI	629316	48	2	PD CATH	PD	9HOURS	DAILY	NO	NIL	NIL	NIL	HTN	NIL	YES	18.5	491	138.5	4.66	529	NIL	5.18	NIL	13.56
19	TASNIM SAMI ARABI	FEMALE	SUDANEESE	686667	14	10	PD CATH	PD	9HOURS	DAILY	YES	STAPHYLOCOCCUS AUREUS	NIL	YES	DM	NIL	NO	13	1150	144.1	4.2	388	5.2	5.12	NIL	11
20	RAHAF MASHOJ AL SHAMMARY	FEMALE	SAUDI	549621	18	4	PD CATH	PD	9HOURS	DAILY	NO	NIL	NIL	NIL	HTN	NIL	NO	12.1	582	130	4.69	250	NIL	4.53	NIL	11.5
21	NOURAH SALIH AL SAIF	FEMALE	SAUDI	507162	49	7	PD CATH	PD	9HOURS	DAILY	NO	NIL	NIL	NIL	DM	HTN	NO	14.1	737	137	4.47	292	NIL	5.16	NIL	11.4
22	WADHA HAMOUD AL QFEI	FEMALE	SAUDI	556926	52	5	PD CATH	PD	9HOURS	DAILY	NO	NIL	NIL	NIL	DM	HTN	NO	12.3	751	141.49	3.99	382	NIL	5.17	2.5	11.7
23	SALMA ABDULAZIZ AL SURAYRI	FEMALE	SAUDI	673638	56	2	PD CATH	PD	9HOURS	DAILY	NO	NIL	NIL	NIL	DM	HTN	NO	26.3	700	134.76	5.11	394	NIL	5.87	NIL	9.9
24	AL WALEED AHMED ABDALGADER	MALE	SUDANEESE	658903	32	2	PD CATH	PD	9HOURS	DAILY	NO	NIL	NIL	NIL	HTN	NIL	YES	16.5	917	134.68	4.63	381	NIL	4.53	NIL	11.7
25	AWAD SALEM HAIDER	MALE	YEMANI	531487	75	2	PD CATH	PD	9HOURS	DAILY	NO	NIL	NIL	NIL	DM	HTN	NO	17.6	681	133.37	3.76	392	6.49	11.18	NIL	11.9
26	HANAN HABIB AL SHAMMARY	FEMALE	SAUDI	380410	29	4	PD CATH	PD	9HOURS	DAILY	NO	NIL	NIL	NIL	DM	HTN	NO	14.6	1241	134.48	4.38	297	NIL	4.43	NIL	9.3
27	ABDULRAHMAN ALI MAHAMAD	MALE	YEMANI	566185	28	3	PD CATH	PD	9HOURS	DAILY	NO	NIL	NIL	NIL	HTN	NIL	NO	27.2	1047	135.21	4.76	331	6.42	21.55	NIL	10.7
28	NOEYR SALIM AL SHAMMARY	FEMALE	SAUDI	348593	54	4	PD CATH	PD	9HOURS	DAILY	NO	NIL	NIL	NIL	HTN	NIL	NO	12.8	610	142.33	4.71	334	4.4	5.69	NIL	12.1
29	HAIFA SHAFGAH AL SHAMMARY	FEMALE	SAUDI	559941	47	5	PD CATH	PD	9HOURS	DAILY	NO	NIL	NIL	NIL	HTN	NIL	NO	13.4	734	138.25	4.57	289	NIL	4.89	NIL	11.2
30	SALEH MASHAN AL SHAMMARY	MALE	SAUDI	363461	53	5	PD CATH	PD	9HOURS	DAILY	NO	NIL	NIL	NIL	HTN	NIL	NO	15.7	718	136.3	4.15	330	7.81	7.76	2.3	10.07
31	HUSSEIN SAUD AL SLITI	MALE	SAUDI	220466	37	5.1	PD CATH	PD	9HOURS	DAILY	NO	NIL	NIL	NIL	DM	HTN	YES	17.6	1076	136.19	4.18	454	4.95	4.82	NIL	11.4
32	ALNIAH MOTER AL SHAMMARY	FEMALE	SAUDI	197561	76	4.6	PD CATH	PD	9HOURS	DAILY	NO	NIL	NIL	NIL	DM	HTN	NO	12.1	618	138	4.6	254	7	8.6	NIL	12.8
33	EIDA HAMAD ALOTABI	FEMALE	SAUDI	600031	72	4	PD CATH	PD	9HOURS	DAILY	YES	NIL	1	YES	DM	HTN	NO	10.9	489	127	3.2	378	8.3	11.8	NIL	9.4
34	FAWZIYA SALEM AL SHAMMARY	FEMALE	SAUDI	215218	56	4	PD CATH	PD	9HOURS	DAILY	NO	NIL	NIL	NIL	DM	HTN	NO	13.2	428	137	4.1	475	NIL	5.6	NIL	11
35	ALI EID AL SHAMMARY	MALE	SAUDI	260334	46	3.7	PD CATH	PD	9HOURS	DAILY	NO	NIL	NIL	NIL	DM	HTN	NO	8.9	845	126.8	4.24	324	7.52	6.02	NIL	8.4
36	SAUD SALEM SULEMAN BAQAAR	MALE	SAUDI	228426	66	2	PD CATH	PD	9HOURS	DAILY	NO	NIL	NIL	NIL	HTN	NIL	NO	20.7	815	131.14	3.66	350	4.77	5.95	NIL	12.1
37	MUATH SLEM SAAD AL REMALI	MALE	SAUDI	601233	27	2	PD CATH	PD	9 HOURS	DAILY	NO	NIL	NIL	NIL	DM	HTN	NO	13.9	364	125.54	3.2	481	9.39	19.18	NIL	12.9
38	NOOF MOHAMMED AL SHAMMARY	FEMALE	SAUDI	111839	48	2	PD CATH	PD	9HOURS	DAILY	NO	NIL	NIL	NIL	DM	HTN	NO	16.5	948	137.65	5.93	485	5.42	4.02	1.72	13.5
39	GHARBIA SAUD AL SHAMMARY	FEMALE	SAUDI	267932	53	2	PD CATH	PD	9HOURS	DAILY	NO	NIL	NIL	NIL	DM	HTN	NO	7.6	563	134.09	3.36	254	6.86	14.88	13.9	10.3
40	ABDULAZIZ SAAD ALBAQAWI	MALE	SAUDI	238512	27	1.5	PD CATH	PD	9HOURS	DAILY	NO	NIL	NIL	NIL	HTN	NIL	NO	19.6	1119	133.39	4.16	337	NIL	7.03	1.6	11.2
41	ARWA MOHAMMED HASSAN	FEMALE	YEMANI	562722	28	2	PD CATH	PD	9HOURS	DAILY	NO	NIL	NIL	NIL	DM	HTN	NO	14.1	378	134	4.2	228	10.2	12.1	NIL	12.4
42	ABDULMONAM QAID AL SHAMMARY	MALE	SAUDI	501844	60	1.7	PD CATH	PD	9HOURS	DAILY	NO	NIL	NIL	NIL	HTN	NIL	NO	12.4	989	137	4.6	516	NIL	7.2	NIL	10.8
43	WASNAH SAKET AL SHAMMARY	FEMALE	SAUDI	169745	47	1.4	PD CATH	PD	9HOURS	DAILY	YES	NIL	NIL	NIL	HTN	NIL	NO	16.7	790	133	3.63	380	5.42	5	NIL	10.9
44	AMAL FALAH AL SHAMMARY	FEMALE	SAUDI	609409	23	1.8	PD CATH	PD	9HOURS	DAILY	YES	NIL	NIL	NIL	HTN	NIL	NO	15.5	954	132.97	4.1	299	NIL	5.27	NIL	11.3
45	FAWZIYA RAHIL AL ANEZI	FEMALE	SAUDI	1076519972	36	1	PD CATH	PD	9HOURS	DAILY	NO	NIL	NIL	NIL	HTN	NIL	NO	18.8	511	140.7	4.3	446	5.13	4.95	1.43	10.2
46	MAALI AYED AL SAADI	FEMALE	SAUDI	1102480561	27	9MONTHS	PD CATH	PD	9HOURS	DAILY	NO	NIL	NIL	NIL	HTN	NIL	NO	11.7	356	140.28	2.68	242	5.28	4.88	1.2	10.28
47	DAIFALLA FAWAZ AL ANEZI	MALE	SAUDI	1091772572	27	9MONTHS	PD CATH	PD	9HOURS	DAILY	NO	NIL	NIL	NIL	DM	HTN	NO	24	482	141.07	3.94	486	7.88	13.51	NIL	11.1
48	MOHAMMED SALEH AL ANAZI	MALE	SAUDI	1051633897	55	6MONTHS	PD CATH	PD	9HOURS	DAILY	NO	NIL	NIL	NIL	DM	HTN	NO	17.7	294	139.03	4.29	509	7.94	13.82	NIL	15.1
49	NOWAYER IBRAHIM ALKHALIL	FEMALE	SAUDI	31227	42	3	PD CATH	PD	9HOURS	DAILY	NO	NIL	NIL	NIL	HTN	NIL	NO	7.6	367	135.7	4.2	342	NIL	4.8	NIL	6.1
50	ABDULHAKEEM AWAD AL RASHIDI	MALE	SAUDI	310355	29	2	PD CATH	PD	9HOURS	DAILY	NO	NIL	NIL	NIL	DM	HTN	YES	14.3	1300	136.68	4	338	NIL	4.31	NIL	13.6
51	AISHA HASKAN AL SHAMMARY	FEMALE	SAUDI	623076	35	3	PD CATH	PD	9HOURS	DAILY	NO	NIL	NIL	NIL	HTN	NIL	NO	20.7	1439	133.59	4.53	424	NIL	4.84	NIL	7.9
