# Supplementary material for: Infectious disease outcomes in end-stage renal disease: the influence of dialysis type on patient vulnerability in Hail region
Source: Front Med (Lausanne). 2026 Jun 25;13:1823284. doi: 10.3389/fmed.2026.1823284 (PMC13347288; doi:10.3389/fmed.2026.1823284)
Supplement: Supplementary file 5 [file Table_5.XLSX]

## Sheet: 2025
2025
2025
#	NAME	GENDER	NATIONALITY	MRN	AGE	DURATION OF	ACCESS	TYPE OF	DURATION OF DIALYSIS	FREQUENCY OF	ANY INFECTION	MOST SEVERE	NO OF HOSPITALIZATION	IS IT DIALYSIS RELATED	PRIMARY CAUSE OF	CO MORBIDITIES	SMOKING STATUS	UREA	CREATININE	SODIUM	POTASSIUM	URIC ACID	HBA1C	FBS	CRP	HB
						DIALYSIS		DIALYSIS	TREATMENT	DIALYSIS TREATMENT		INFECTION	DUE TO INFECTION	INFECTIONS	ESRD
1	MOHAMMED JARALLAH ALKHALIF	MALE	SAUDI	410607	58	5	PD CATH	PD	9HOURS	DAILY	NO	NIL	NIL	NIL	DM	HTN	NO	12.8	521	136	2.36	300	7.04	121	30.5	8.3
2	WASNAH SAKET AL SHAMMARY	FEMALE	SAUDI	169745	47	2	PD CATH	PD	9HOURS	DAILY	NO	NIL	NIL	NIL	HTN	NIL	NO	18.8	966	128.63	4.45	185	5	107	NIL	12.3
3	OHOUD FAHEAD AL ANEZY	FEMALE	SAUDI	408474	28	9	PD CATH	PD	9HOURS	DAILY	NO	NIL	NIL	NIL	HTN	NIL	NO	31.9	1689	128.3	5.17	288	4	90	NIL	12.3
4	AHMED NAZAL AL SHAMMARY	MALE	SAUDI	590139	54	5	PD CATH	PD	9HOURS	DAILY	NO	NIL	NIL	NIL	DM	NIL	NO	31.9	1689	133.37	4.74	300	7	130	NIL	10.9
5	RAWAH MUHILY AL SHAMMARY	FEMALE	SAUDI	399858	15	3	PD CATH	PD	9HOURS	DAILY	NO	NIL	NIL	NIL	NIL	NIL	NO	10	404	135.46	4.22	215	NIL	90	NIL	11
6	FAHAD ABDULLAH AL OBAID	MALE	SAUDI	601434	61	3.6	PD CATH	PD	9HOURS	DAILY	NO	NIL	NIL	NIL	DM	HTN	YES	26.6	845	141	3.9	314	NIL	123	NIL	11.3
7	ZAHWA FAHAD AL SAEEDI	FEMALE	SAUDI	228557	64	2	PD CATH	PD	9HOURS	DAILY	NO	NIL	NIL	NIL	HTN	NIL	NO	22.3	356	129.99	4.41	380	8.75	139.68	NIL	11.1
8	ISMAEL AHMED MOUSA	MALE	YEMANI	507618	30	2	PD CATH	PD	9HOURS	DAILY	NO	NIL	NIL	NIL	HTN	NIL	YES	29.1	1648	136.43	4.34	549	NIL	89	NIL	12.6
9	RAKIAH AMHSEN AL BASHRI	FEMALE	SAUDI	245991	54	9	PD CATH	PD	9HOURS	DAILY	NO	NIL	NIL	NIL	HTN	NIL	NO	13.5	799	136.89	4.27	330	4.56	102.6	0.7	9.324
10	HAMOUD SULAIMAN AL SHAMMARY	MALE	SAUDI	434284	52	2	PD CATH	PD	9HOURS	DAILY	NO	NIL	NIL	NIL	HTN	NIL	NO	18.8	1014	132.18	4.52	463	8.25	9.95	NIL	12.3
11	ABDULLA SOHIL AL RASHIDY	MALE	SAUDI	572833	28	5	PD CATH	PD	9HOURS	DAILY	NO	NIL	NIL	NIL	HTN	NIL	NO	19	1111	133.68	4.13	325	NIL	5.46	NIL	11.6
12	YOUSEF ABDULRAHMAN AL KHALIL	MALE	SAUDI	202993	27	2	PD CATH	PD	9HOURS	DAILY	NO	NIL	NIL	NIL	HTN	NIL	NO	16.5	744	140.94	4.16	318	5.2	4.45	NIL	13.8
13	MASTWRAH MOHAMMED AL ANAZY	FEMALE	SAUDI	257184	49	8	PD CATH	PD	9HOURS	DAILY	NO	NIL	NIL	NIL	HTN	NIL	NO	17.2	698	135.42	3.72	369	NIL	5.01	2.57	11.1
14	SULTAN RAMDAN AL ANAZI	MALE	SAUDI	571055	47	2	PD CATH	PD	9HOURS	DAILY	NO	NIL	NIL	NIL	DM	HTN	NO	26.3	1384	129.6	4.08	318	NIL	5.21	NIL	10.99
15	SUMAYYAH BURAK SAEED	FEMALE	SUDANEESE	9011805	32	2	PD CATH	PD	9HOURS	DAILY	NO	NIL	NIL	NIL	DM	HTN	NO	19	862	127.9	3.3	518	10	22.46	NIL	12
16	SAFAYA SAADI ALI AL SHAMMARY	FEMALE	SAUDI	430585	67	3	PD CATH	PD	9HOURS	DAILY	NO	NIL	NIL	NIL	HTN	NIL	NO	11.8	483	133.19	4.26	335	NIL	9.13	NIL	9.13
17	NUWAYHI MURAIZEQ AL RASHIDI	MALE	SAUDI	629316	48	2	PD CATH	PD	9HOURS	DAILY	NO	NIL	NIL	NIL	HTN	NIL	YES	19.3	542	141.67	4.34	478	NIL	4.95	NIL	14.2
18	TASNIM SAMI ARABI	FEMALE	SUDANEESE	686667	14	10	PD CATH	PD	9HOURS	DAILY	YES	STAPHYLOCOCCUS AUREUS	NIL	YES	DM	NIL	NO	14.4	1197	140	4.08	335	NIL	5.05	NIL	12
19	NOURAH SALIH AL SAIF	FEMALE	SAUDI	507162	49	7	PD CATH	PD	9HOURS	DAILY	NO	NIL	NIL	NIL	DM	HTN	NO	13.9	737	137.3	4.27	335	NIL	5.15	NIL	11.5
20	WADHA HAMOUD AL QFEI	FEMALE	SAUDI	556926	52	5	PD CATH	PD	9HOURS	DAILY	NO	NIL	NIL	NIL	DM	HTN	NO	10.8	743	139.09	4.71	417	NIL	4.98	NIL	5.76
21	SALMA ABDULAZIZ AL SURAYRI	FEMALE	SAUDI	673638	56	2	PD CATH	PD	9HOURS	DAILY	NO	NIL	NIL	NIL	DM	HTN	NO	13.5	504	133.11	3.96	313	4.98	7.34	NIL	11.5
22	AL WALEED AHMED ABDALGADER	MALE	SUDANEESE	658903	32	2	PD CATH	PD	9HOURS	DAILY	NO	NIL	NIL	NIL	HTN	NIL	YES	24	869	133.55	5.78	415	NIL	4.72	NIL	9.9
23	AWAD SALEM HAIDER	MALE	YEMANI	531487	75	2	PD CATH	PD	9HOURS	DAILY	NO	NIL	NIL	NIL	DM	HTN	NO	8.8	714	134.09	3.71	34O	6.19	6.65	NIL	12.2
24	HANAN HABIB AL SHAMMARY	FEMALE	SAUDI	380410	29	5	PD CATH	PD	9HOURS	DAILY	NO	NIL	NIL	NIL	DM	HTN	NO	10.5	996	135.14	3.86	301	NIL	5.16	NIL	10.1
25	ABDULRAHMAN ALI MAHAMAD	MALE	YEMANI	566185	28	4	PD CATH	PD	9HOURS	DAILY	NO	NIL	NIL	NIL	HTN	NIL	NO	22.1	1119	137.43	4.9	398	6.22	4.66	NIL	10.5
26	NOEYR SALIM AL SHAMMARY	FEMALE	SAUDI	348593	54	5	PD CATH	PD	9HOURS	DAILY	NO	NIL	NIL	NIL	HTN	NIL	NO	20.1	791	138.12	4.5	412	5.1	5.33	NIL	11.8
27	HAIFA SHAFGAH AL SHAMMARY	FEMALE	SAUDI	559941	47	5	PD CATH	PD	9HOURS	DAILY	NO	NIL	NIL	NIL	HTN	NIL	NO	12.5	867	137	3.98	297	4.8	5.2	NIL	11.5
28	SALEH MASHAN AL SHAMMARY	MALE	SAUDI	363461	53	5	PD CATH	PD	9HOURS	DAILY	NO	NIL	NIL	NIL	HTN	NIL	NO	19.5	770	135.1	4.77	355	7	14.89	NIL	11.5
29	HUSSEIN SAUD AL SLITI	MALE	SAUDI	220466	37	5.1	PD CATH	PD	9HOURS	DAILY	NO	NIL	NIL	NIL	DM	HTN	YES	28.5	1448	136.02	5.54	409	4.95	6.02	NIL	10.7
30	ALNIAH MOTER AL SHAMMARY	FEMALE	SAUDI	197561	76	4.6	PD CATH	PD	9HOURS	DAILY	NO	NIL	NIL	NIL	DM	HTN	NO	11.6	716	139	4.9	402	11.3	10.1	NIL	12.9
31	EIDA HAMAD ALOTABI	FEMALE	SAUDI	600031	72	4	PD CATH	PD	9HOURS	DAILY	YES	STAPHYLOCOCCUS AUREUS	1	YES	DM	HTN	NO	10.3	516	133	3.7	354	NIL	10.5	NIL	9.5
32	FAWZIYA SALEM AL SHAMMARY	FEMALE	SAUDI	215218	56	4	PD CATH	PD	9HOURS	DAILY	NO	NIL	NIL	NIL	DM	HTN	NO	11	353	135	4.3	423	NIL	6.3	NIL	11.2
33	SAUD SALEM SULEMAN BAQAAR	MALE	SAUDI	228426	66	3	PD CATH	PD	9HOURS	DAILY	NO	NIL	NIL	NIL	HTN	NIL	NO	25.7	946	134.11	3.94	419	NIL	7.82	NIL	10.2
34	SARA FAHED AL SHAMMARY	FEMALE	SAUDI	1074886092	34	1	PD CATH	PD	9HOURS	DAILY	NO	NIL	NIL	NIL	DM	HTN	NO	25.8	1060	136.73	4.99	410	5.63	6.77	NIL	11.3
35	FAYEZ NASSER SALEM AL GHALIB	MALE	SAUDI	1070262223	39	1	PD CATH	PD	9HOURS	DAILY	NO	NIL	NIL	NIL	DM	HTN	YES	19	564	136.77	4.46	476	7.29	7.51	NIL	14.2
36	ABDULLA KHALID AL FAYEZ	MALE	SAUDI	1079391650	32	1	PD CATH	PD	9HOURS	DAILY	NO	NIL	NIL	NIL	HTN	NIL	NO	24.3	1839	140.62	4.4	430	NIL	5.2	NIL	8.2
37	AHMED AYMAN	MALE	SYRIAN	2508122146	24	1	PD CATH	PD	9HOURS	DAILY	NO	NIL	NIL	NIL	HTN	NIL	NO	15.3	631	137.46	5.06	523	NIL	7.95	7.14	13.1
38	KHALID SAUD AL KAIK	MALE	SAUDI	1646811	44	1	PD CATH	PD	9HOURS	DAILY	NO	NIL	NIL	NIL	DM	HTN	NO	18.8	1071	133.24	5.35	461	5.61	6.58	NIL	10.9
39	FAWZIYA RAHIL AL ANEZI	FEMALE	SAUDI	1076519972	36	2	PD CATH	PD	9HOURS	DAILY	NO	NIL	NIL	NIL	HTN	NIL	NO	26.9	927	13.37	4.05	507	NIL	5.26	NIL	9.5
40	MAALI AYED AL SAADI	FEMALE	SAUDI	1102480561	27	1.9	PD CATH	PD	9HOURS	DAILY	NO	NIL	NIL	NIL	HTN	NIL	NO	22,8	916	138.37	4.83	353	5	5.41	2.46	11
41	DAIFALLA FAWAZ AL ANEZI	MALE	SAUDI	1091772572	27	1.9	PD CATH	PD	9HOURS	DAILY	NO	NIL	NIL	NIL	DM	HTN	NO	28.9	991	137.49	4.62	362	8.3	15.26	NIL	11.3
42	MOHAMMED SALEH AL ANAZI	MALE	SAUDI	1051633897	55	1.6	PD CATH	PD	9HOURS	DAILY	NO	NIL	NIL	NIL	DM	HTN	NO	16.8	339	136.1	3.8	612	7.33	6.3	NIL	14
43	REEM SALEH AL SHAMMARY	FEMALE	SAUDI	1144326111	16	1	PD CATH	PD	9HOURS	DAILY	NO	NIL	NIL	NIL	DM	NIL	NO	14	634	138.78	4.73	441	NIL	4.31	NIL	10.7
44	NADER ZAID AL ANAZI	MALE	SAUDI	1098251208	27	8MONTHS	PD CATH	PD	9HOURS	DAILY	NO	NIL	NIL	NIL	HTN	NIL	NO	20.9	1405	134.22	3.28	399	NIL	6.31	NIL	11.6
45	AMAL FALAH AL SHAMMARY	FEMALE	SAUDI	609409	23	2.8	PD CATH	PD	9HOURS	DAILY	YES	NIL	NIL	NIL	HTN	NIL	NO	16.3	1097	126.9	4.69	369	NIL	4.7	NIL	11.5
